# Supplementary material for: Astrocytic β-catenin signaling via TCF7L2 regulates synapse development and social behavior
Source: Mol Psychiatry. 2023 Oct 5;29(1):57–73. doi: 10.1038/s41380-023-02281-y (PMC11078762; doi:10.1038/s41380-023-02281-y)
Supplement: Supplementary file 1 — List of differentially expressed genes from RNA-Seq [file 41380_2023_2281_MOESM1_ESM.xlsx]

## Sheet: 0.05 Adjusted_p_Value
	ensembl_ID	gene_Ensembl	gene_biotype	CTR_vs_cKO.FC_apeglm	CTR_vs_cKO.adjusted_p	CTR_vs_cKO.pvalue	mean_normalized_counts_cKO	mean_normalized_counts_CTR	cKO1	cKO2	cKO3	CTR1	CTR2	CTR3	CTR4
downregulated in cKO	ENSMUSG00000020674	Pxdn	protein_coding	1209.17	6.99169e-07	1.60749e-09	0	135.193	1677.89	1677.89	1677.89	2270.54	2199.88	2143.88	2284.2
downregulated in cKO	ENSMUSG00000030323	Ift122	protein_coding	1083.41	2.7851e-06	7.47057e-09	0	126.27	1677.89	1677.89	1677.89	2273.06	2259.56	2130.22	2149.47
downregulated in cKO	ENSMUSG00000041199	Rpusd1	protein_coding	1050.43	7.62187e-06	2.3365e-08	0	126.379	1677.89	1677.89	1677.89	1966.65	2156.69	2134.81	2479.27
downregulated in cKO	ENSMUSG00000021470	Ercc6l2	protein_coding	882.384	3.25172e-05	1.28756e-07	0	113.273	1677.89	1677.89	1677.89	2127.74	2163.68	1989.81	2365.8
downregulated in cKO	ENSMUSG00000027217	Tspan18	protein_coding	733.224	0.000141223	7.57612e-07	0	102.834	1677.89	1677.89	1677.89	2314.96	2038.46	2030.15	2168.82
downregulated in cKO	ENSMUSG00000046572	Zfp518b	protein_coding	729.629	0.0001558	8.55717e-07	0	102.677	1677.89	1677.89	1677.89	2366.81	2052.58	2054.33	2065.7
downregulated in cKO	ENSMUSG00000102160	Gm36944	TEC	183.105	0.000184533	1.08424e-06	0.324178	110.505	1677.89	1718.78	1677.89	2154.47	2147.26	2208.5	2157.27
downregulated in cKO	ENSMUSG00000031870	Pgr	protein_coding	139.37	0.00191195	1.97813e-05	0.324178	102.471	1677.89	1718.78	1677.89	2462.14	1800.27	2035.63	2111.11
downregulated in cKO	ENSMUSG00000027163	Commd9	protein_coding	105.702	8.77173e-07	2.12879e-09	1.20061	176.751	1677.89	1677.89	1757.45	2583.43	2392.64	2120.95	2096.36
downregulated in cKO	ENSMUSG00000042558	Adprhl2	protein_coding	41.3518	0.000855304	6.68656e-06	1.91524	127.848	1721.39	1736	1746.58	2516.74	1800.27	2027.39	2289.18
downregulated in cKO	ENSMUSG00000020814	Mxra7	protein_coding	40.4546	0.00328181	4.19187e-05	1.42344	104.274	1753.95	1718.78	1677.89	1931.22	2118.14	2116.27	2368.88
downregulated in cKO	ENSMUSG00000035024	Ncapd3	protein_coding	40.2106	3.19137e-05	1.18214e-07	3.59796	193.478	1811.78	1677.89	1717.22	2050.19	2558.63	2630.36	2020.98
downregulated in cKO	ENSMUSG00000027582	Zgpat	protein_coding	34.4047	0.000237224	1.42413e-06	2.88913	141.617	1795.43	1718.78	1677.89	2213.22	2368.76	2161.68	2207.87
downregulated in cKO	ENSMUSG00000028864	Hgf	protein_coding	34.1777	0.000610731	4.29048e-06	2.93138	150.204	1803.84	1677.89	1677.89	2278.09	2165.99	2074.9	2475.03
downregulated in cKO	ENSMUSG00000029148	Nrbp1	protein_coding	26.2007	2.66445e-05	9.18892e-08	4.96538	169.823	1753.95	1817.33	1717.22	2118.58	2416.06	2434	2207.87
downregulated in cKO	ENSMUSG00000067942	Zfp160	protein_coding	20.6712	0.00167689	1.60642e-05	4.69722	147.756	1833.41	1677.89	1717.22	2290.53	2299.9	2139.36	2280.87
downregulated in cKO	ENSMUSG00000045538	Ddx28	protein_coding	17.5011	0.0096554	0.00018006	4.03065	132.001	1826.51	1677.89	1677.89	2331.72	2046.98	2216.71	2253.76
downregulated in cKO	ENSMUSG00000108494	Gm45203	TEC	16.1078	0.0283686	0.00081167	2.26924	100.015	1677.89	1788.23	1677.89	2160.27	2002.72	2311.67	2045.02
downregulated in cKO	ENSMUSG00000036459	Wtip	protein_coding	15.7809	0.0080876	0.000135327	4.9466	138.964	1677.89	1779.8	1805.4	2466.41	2156.69	1815.83	2339.28
downregulated in cKO	ENSMUSG00000061778	Mospd2	protein_coding	14.7296	0.00341003	4.39919e-05	7.65263	174.827	1881.26	1718.78	1677.89	2317.37	2372.46	2438.98	2092.08
downregulated in cKO	ENSMUSG00000052906	Ubxn8	protein_coding	11.1165	1.04536e-05	3.33811e-08	21.6936	288.636	1864.56	1968.1	1757.45	2695.01	2571.55	2479.82	2367.34
downregulated in cKO	ENSMUSG00000038417	Fig4	protein_coding	10.2741	0.0269675	0.000750915	6.15938	137.982	1677.89	1863.45	1677.89	2121.65	2197.66	2412.19	2172.62
downregulated in cKO	ENSMUSG00000021759	Plpp1	protein_coding	8.98567	0.0428429	0.00147945	3.96827	102.862	1721.39	1677.89	1818.05	2180.21	2110.66	1995.81	2274.16
downregulated in cKO	ENSMUSG00000033910	Gucy1a1	protein_coding	8.46482	7.3626e-05	3.47958e-07	20.8735	213.919	1921.06	1852.92	1845.99	2557.47	2251.28	2264.44	2472.19
downregulated in cKO	ENSMUSG00000046352	Gjb2	protein_coding	8.03226	0.0375023	0.00120712	6.6274	123.794	1677.89	1718.78	1865.72	2218.59	2219.52	2152.84	2206.06
downregulated in cKO	ENSMUSG00000042211	Fbxo38	protein_coding	7.94644	0.00420705	5.62828e-05	23.6288	267.337	1677.89	2018.19	1835.34	2768.61	2340.59	2541.36	2279.2
downregulated in cKO	ENSMUSG00000055401	Fbxo6	protein_coding	7.23097	0.022486	0.000583044	15.5125	200.069	1677.89	1975.15	1733.77	2106.17	2287.97	2432.33	2581.88
downregulated in cKO	ENSMUSG00000027947	Il6ra	protein_coding	6.93931	0.0107236	0.000211364	14.0122	149.238	1766.01	1810.59	1908.72	2127.74	2279.94	2408.8	2193.23
downregulated in cKO	ENSMUSG00000030905	Crym	protein_coding	5.80845	9.17061e-16	2.34273e-19	128.694	781.644	2231.65	2138.47	2258.98	3340.25	3340.16	3304.5	3126.71
downregulated in cKO	ENSMUSG00000009207	Lnpk	protein_coding	5.38248	0.0212594	0.000529786	23.2606	198.831	1881.26	1718.78	1982.58	2527.02	2271.84	2155.06	2460.77
downregulated in cKO	ENSMUSG00000070953	Rabepk	protein_coding	5.14464	0.000831341	6.37124e-06	46.0608	289.392	1870.26	2082.97	1956.3	2283.08	2730.48	2605.17	2483.51
downregulated in cKO	ENSMUSG00000027341	Tmem230	protein_coding	4.77747	0.0164916	0.000387591	26.9804	190.044	1819.31	1873.5	1991.98	2260.39	2468.58	2046.4	2536.17
downregulated in cKO	ENSMUSG00000074733	Zfp950	protein_coding	4.43358	0.00123079	1.02186e-05	54.3752	290.861	2080.89	2008.64	1920.37	2779.46	2277.92	2489.45	2560.52
downregulated in cKO	ENSMUSG00000027692	Tnik	protein_coding	4.39603	2.64031e-09	2.69798e-12	165.245	774.717	2276.04	2163.32	2423.93	3147.77	3366.05	3400.04	3157.8
downregulated in cKO	ENSMUSG00000050103	Agmo	protein_coding	3.60956	0.00963818	0.000176453	48.8628	227.79	1972.39	1942.26	2047.24	2565.5	2188.75	2494.24	2400.75
downregulated in cKO	ENSMUSG00000001555	Fkbp10	protein_coding	3.60894	0.0319176	0.000945826	39.9274	214.681	2108.5	1852.92	1845.99	2597.25	2305.81	2298.67	2354.95
downregulated in cKO	ENSMUSG00000028277	Ube2j1	protein_coding	3.47055	0.0212594	0.000534948	50.4041	241.465	2045.17	1873.5	2041.72	2213.22	2806.45	2304.26	2390.22
downregulated in cKO	ENSMUSG00000053094	Tmem248	protein_coding	3.31296	0.026039	0.000715084	46.1024	214.073	1875.83	1914.22	2109.33	2329.34	2399.89	2442.29	2400.75
downregulated in cKO	ENSMUSG00000048175	Asb8	protein_coding	3.30321	0.0131566	0.000278963	81.6974	350.668	2034.98	1868.53	2288.64	2577.47	2634.81	2713.98	2631.6
downregulated in cKO	ENSMUSG00000112117	Rmst	lncRNA	3.27819	0.00448937	6.19302e-05	80.7125	320.861	2021.04	2036.71	2192.2	2427.48	2671.78	2407.1	2818.14
downregulated in cKO	ENSMUSG00000019782	Rwdd1	protein_coding	3.101	0.00269054	3.10193e-05	116.49	426.049	2006.66	2173.02	2330.59	2670.54	2931.51	2627.42	2809.81
downregulated in cKO	ENSMUSG00000020541	Tom1l1	protein_coding	3.01554	0.00467256	6.50542e-05	103.49	372.955	2195.47	2039.73	2200.85	2396.39	2977.9	2650.86	2641.91
downregulated in cKO	ENSMUSG00000048720	Tbc1d12	protein_coding	2.98081	0.000662164	4.73639e-06	130.778	441.103	2168.57	2261.8	2215.76	3057.07	2688.5	2584.16	2791.88
downregulated in cKO	ENSMUSG00000047787	Flrt1	protein_coding	2.93677	0.00217309	2.35512e-05	140.024	475.533	2090.24	2406.83	2185.65	2732.11	3105.46	2742.07	2762.92
downregulated in cKO	ENSMUSG00000020135	Apc2	protein_coding	2.93045	0.0205378	0.000508919	65.4852	249.611	2134.91	2048.67	1924.15	2355.24	2557.01	2535.16	2388.7
downregulated in cKO	ENSMUSG00000055116	Arntl	protein_coding	2.87293	0.0289557	0.000832167	62.0971	240.237	2105.5	2045.71	1931.57	2512.61	2432.03	2202.28	2596.41
downregulated in cKO	ENSMUSG00000004270	Lpcat3	protein_coding	2.78047	0.00161633	1.50711e-05	168.674	534.768	2211.17	2381.98	2302.17	2547.38	3222.5	3026.2	2879.16
downregulated in cKO	ENSMUSG00000000560	Gabra2	protein_coding	2.693	9.8895e-07	2.52638e-09	525.466	1500.02	3050.74	2753.45	2935.05	4501.94	3527.19	4138.99	4529.88
downregulated in cKO	ENSMUSG00000020142	Slc1a4	protein_coding	2.67923	4.85831e-07	1.05494e-09	396.709	1123.68	2589.61	2727	2824.61	3507.67	3720.19	4063.49	3590.09
downregulated in cKO	ENSMUSG00000041939	Mvk	protein_coding	2.62894	0.0223224	0.000575953	91.7638	306.976	2093.33	2138.47	2123.87	2202.37	2717.07	2550.63	2732.36
downregulated in cKO	ENSMUSG00000070056	Mfhas1	protein_coding	2.62635	0.00283178	3.36385e-05	142.513	430.016	2154.75	2182.59	2376.38	2793.84	2691.52	2876.49	2710.11
downregulated in cKO	ENSMUSG00000027366	Sppl2a	protein_coding	2.61057	6.59257e-06	1.93676e-08	460.55	1282.43	2801.58	2816.05	2832.95	3957.57	4165.21	3254.82	4262.52
downregulated in cKO	ENSMUSG00000115338	Pnp	protein_coding	2.60759	0.0176008	0.000420405	113.712	369.958	2024.56	2192.04	2284.74	2577.47	2693.03	2403.7	2972.8
downregulated in cKO	ENSMUSG00000022469	Rapgef3	protein_coding	2.59568	0.0249667	0.000672878	157.403	523.473	2486.07	1926.55	2319.32	3141.37	2807.89	2794.52	2894.21
downregulated in cKO	ENSMUSG00000031980	Agt	protein_coding	2.57951	0.0107236	0.00021161	135.569	421.312	2179.45	2082.97	2390.66	2557.47	2614.49	2855.24	2969.43
downregulated in cKO	ENSMUSG00000047539	Fbxo28	protein_coding	2.56013	0.0428429	0.001483	76.6499	270.057	1943.41	2068.94	2190.03	2661.05	2325.27	2665.38	2305.61
downregulated in cKO	ENSMUSG00000027165	B230118H07Rik	protein_coding	2.50389	0.0277397	0.000779308	91.017	291.993	1964.35	2189.69	2170.14	2416.46	2585.98	2602.18	2544.33
downregulated in cKO	ENSMUSG00000029458	Brap	protein_coding	2.49965	0.0434976	0.00151678	91.8865	313.523	1960.26	2027.54	2313.63	2834.73	2473.72	2513.26	2459.34
downregulated in cKO	ENSMUSG00000025234	Arih1	protein_coding	2.45709	0.0115847	0.000235275	154.685	453.79	2379.08	2189.69	2232.48	2824.12	2432.03	2795.89	3123.48
downregulated in cKO	ENSMUSG00000007872	Id3	protein_coding	2.44138	4.00622e-09	4.60544e-12	1182.34	2996.47	3675.99	4132.32	3570.38	6187.1	5222.67	6475.63	5591.26
downregulated in cKO	ENSMUSG00000037692	Ahdc1	protein_coding	2.42688	0.0263438	0.000726819	113.277	346.205	2341.3	2015.03	2128.64	2748.61	2603.45	2665.38	2504.51
downregulated in cKO	ENSMUSG00000029209	Gnpda2	protein_coding	2.42276	0.029179	0.000842311	97.4082	300.723	2024.56	2239.91	2119.06	2748.61	2582.78	2412.19	2453.59
downregulated in cKO	ENSMUSG00000048497	Mmgt2	protein_coding	2.38045	0.0215753	0.000552158	115.599	338.991	2123.31	2175.42	2236.61	2466.41	2883	2417.25	2678.81
downregulated in cKO	ENSMUSG00000020644	Id2	protein_coding	2.37684	3.3636e-15	1.2889e-18	2921.68	7094.85	5614.62	6122.84	5634.01	9877.2	10566	8922.69	11321
downregulated in cKO	ENSMUSG00000046573	Lyrm4	protein_coding	2.3558	0.00253319	2.84738e-05	200.157	530.032	2359.23	2410.6	2326.85	3211.3	2891.37	2737.88	2828.8
downregulated in cKO	ENSMUSG00000006205	Htra1	protein_coding	2.34971	3.12557e-07	5.98845e-10	1440.6	3541.5	3851.62	4675.35	3785.34	6127.69	7638.26	6219.34	5841.18
downregulated in cKO	ENSMUSG00000027797	Dclk1	protein_coding	2.32275	1.04614e-08	1.33623e-11	2616.42	6302.23	4473.14	5707.15	6156.35	8485.19	10180.6	9622.32	9134.84
downregulated in cKO	ENSMUSG00000037523	Mavs	protein_coding	2.31549	0.0328264	0.000988708	116.949	342.923	2318.46	2068.94	2140.43	2911.25	2468.58	2516.41	2581.88
downregulated in cKO	ENSMUSG00000018378	Cuedc1	protein_coding	2.30999	0.0420134	0.0014356	106.364	320.888	2182.14	2027.54	2242.77	2387.36	2401.7	2662.49	2862.87
downregulated in cKO	ENSMUSG00000045294	Insig1	protein_coding	2.30956	0.00904241	0.000159388	143.14	384.195	2246.69	2222	2264.99	2647.69	2806.45	2516.41	2797.87
downregulated in cKO	ENSMUSG00000059325	Hopx	protein_coding	2.25426	1.9835e-07	3.29358e-10	653.204	1534.69	3053.89	3202.08	3045.47	4250.7	4353.41	4362.43	3923.41
downregulated in cKO	ENSMUSG00000022119	Rbm26	protein_coding	2.18861	0.0181916	0.000441488	255.801	665.579	2259.04	2283.18	2812.06	2947.07	3193.23	3084.95	3242.36
downregulated in cKO	ENSMUSG00000062376	Borcs7	protein_coding	2.18125	0.0246066	0.000660031	167.442	440.159	2329.94	2107.37	2429.11	2622.64	2717.07	2932.84	2855.85
downregulated in cKO	ENSMUSG00000030168	Adipor2	protein_coding	2.17895	0.0152494	0.000348659	170.803	437.623	2320.77	2231	2360.11	2728.43	3083.21	2603.68	2682.59
downregulated in cKO	ENSMUSG00000032038	St3gal4	protein_coding	2.11085	0.0116743	0.000238906	212.293	516.869	2273.63	2447.8	2441.11	2843.53	2924.63	2679.79	3143.9
downregulated in cKO	ENSMUSG00000020477	Mrps24	protein_coding	2.07247	0.00891067	0.000154325	194.798	456.778	2323.07	2354.65	2387.1	2931.77	2827.94	2723.85	2755.62
downregulated in cKO	ENSMUSG00000032014	Oaf	protein_coding	2.05881	0.011098	0.000222555	282.455	664.755	2407.19	2754.99	2376.38	3247.4	3172.75	3150.11	2889.59
downregulated in cKO	ENSMUSG00000031783	Polr2c	protein_coding	2.05119	0.017193	0.000406271	322.517	769.234	2266.36	2834.08	2627.29	3048.86	3185.57	3500.68	3300.6
downregulated in cKO	ENSMUSG00000020538	Srebf1	protein_coding	2.02529	0.00147721	1.33966e-05	407.1	894.405	2909.06	2594.55	2682.77	3349.44	3271.68	3567.19	3523.06
downregulated in cKO	ENSMUSG00000031762	Mt2	protein_coding	2.00492	3.9025e-13	1.99387e-16	43384	88638.5	52214.9	47773.7	40047.7	92933.4	98412.2	89107.9	87400.9
downregulated in cKO	ENSMUSG00000024985	Tcf7l2	protein_coding	2.00332	0.0338705	0.00104264	195.499	470.741	2354.77	2500.04	2194.37	2571.5	2888.59	2941.92	2910.32
downregulated in cKO	ENSMUSG00000033610	Pank1	protein_coding	1.99292	0.0136892	0.0002955	234.468	533.598	2383.45	2476.85	2437.69	2755.9	3175.32	2985.61	2775.03
downregulated in cKO	ENSMUSG00000096054	Syne1	protein_coding	1.97119	0.0344658	0.00107857	426.291	1005.45	3265.27	2627.68	2290.58	3544.71	3777.98	3462.01	3504.2
downregulated in cKO	ENSMUSG00000031765	Mt1	protein_coding	1.96482	4.65585e-10	4.16285e-13	48208.1	96977.6	48147.4	55703.4	50676.2	110538	114567	82140.9	93973.2
downregulated in cKO	ENSMUSG00000043131	Mob1a	protein_coding	1.94014	0.0139748	0.000306405	241.393	531.139	2518.03	2492.94	2319.32	2930.07	2863.36	2875.17	3025.24
downregulated in cKO	ENSMUSG00000023845	Lnpep	protein_coding	1.93838	0.0335805	0.00102084	231.028	531.556	2256.58	2557.38	2447.92	2768.61	2923.25	3224.99	2759.27
downregulated in cKO	ENSMUSG00000021536	Adcy2	protein_coding	1.91665	0.00294813	3.69034e-05	454.374	945.503	2716.08	2931.17	2769.75	3154.17	3692.28	3532.33	3590.09
downregulated in cKO	ENSMUSG00000001260	Gabrg1	protein_coding	1.89453	0.0139748	0.000307022	437.615	934.188	3077.43	2764.25	2461.44	3340.25	3493.65	3464.29	3623.35
downregulated in cKO	ENSMUSG00000031283	Chrdl1	protein_coding	1.86473	0.0125257	0.000263986	535.347	1117.49	2813.55	3248.75	2701.91	4072.81	3895.7	3269.07	3597.93
downregulated in cKO	ENSMUSG00000034614	Pik3ip1	protein_coding	1.8639	0.0306401	0.000904056	275.181	598.787	2383.45	2491.16	2640.93	2907.82	3141.84	3276.18	2742.19
downregulated in cKO	ENSMUSG00000055003	Lrtm2	protein_coding	1.85612	0.0450212	0.00159291	183.23	405.44	2325.36	2310.3	2358.28	2587.39	2616.06	2762.91	2936.61
downregulated in cKO	ENSMUSG00000038967	Pdk2	protein_coding	1.85374	0.0335805	0.00102024	223.239	485.112	2471.87	2291.61	2463.12	2902.66	3016.93	2694.11	2794.28
downregulated in cKO	ENSMUSG00000075012	Fjx1	protein_coding	1.82569	3.26778e-05	1.33566e-07	1678.15	3190.04	4505.08	4654.12	4010.85	5628.6	6648.95	5756.88	6288.54
downregulated in cKO	ENSMUSG00000030772	Dkk3	protein_coding	1.82079	0.0116743	0.000240077	630.8	1274.45	2737.31	3486.87	2943.07	3631.24	3862.72	3993.76	4144.92
downregulated in cKO	ENSMUSG00000060548	Tnfrsf19	protein_coding	1.81943	0.00044318	2.94359e-06	1392.86	2683.93	3768.43	4597.01	3775.25	5443.11	5782.28	5874.98	5013.65
downregulated in cKO	ENSMUSG00000000567	Sox9	protein_coding	1.80759	2.93827e-05	1.05086e-07	3937.92	7410.03	7823.93	7192.96	5611.27	11175.3	10743.2	9814.92	10254.4
downregulated in cKO	ENSMUSG00000057103	Nat8f1	protein_coding	1.8057	0.00755894	0.000123585	614.642	1215.21	2728.49	3215.46	3172.54	3911.35	3642.02	3652.95	4133
downregulated in cKO	ENSMUSG00000006717	Acot13	protein_coding	1.80187	0.0215753	0.000548625	427.019	868.767	2535.73	2954.23	2783.94	3450.93	3408.92	3043.8	3658.38
downregulated in cKO	ENSMUSG00000048001	Hes5	protein_coding	1.78791	0.00112599	9.20467e-06	1139.39	2171.74	4071.35	3442.4	3701.96	4552.41	5021.79	5586.55	4662.52
downregulated in cKO	ENSMUSG00000021094	Dhrs7	protein_coding	1.78616	0.0147247	0.0003329	514.861	1022.08	2566.73	3113.99	2988.1	3497.26	3518.83	3672.84	3687.43
downregulated in cKO	ENSMUSG00000040055	Gjb6	protein_coding	1.78487	0.00283178	3.35412e-05	1467.89	2813.16	3816.27	4628.39	3971.48	4610.64	6280.26	5438.35	6324.82
downregulated in cKO	ENSMUSG00000031913	Vps4a	protein_coding	1.77573	0.029785	0.000874986	283.621	574.711	2484.05	2524.62	2562.29	2763.18	3186.85	2918.53	3069.23
downregulated in cKO	ENSMUSG00000067242	Lgi1	protein_coding	1.76422	0.0358289	0.00113745	416.516	845.458	2463.69	2825.08	2927.02	2984.15	3553.42	3464.29	3435.18
downregulated in cKO	ENSMUSG00000074457	S100a16	protein_coding	1.7418	0.0132512	0.000282661	838.539	1608.14	3616.02	2838.57	3569.22	4547.11	4278.28	3982.09	4428.25
downregulated in cKO	ENSMUSG00000029446	Psph	protein_coding	1.73232	0.0231941	0.00060733	334.906	649.241	2587.71	2612.84	2639.42	2963.98	3168.9	3290.36	2947.97
downregulated in cKO	ENSMUSG00000021178	Psmc1	protein_coding	1.72378	0.0063849	9.8681e-05	620.938	1157.04	2859.21	3100.26	3197.47	4059	3682.96	3618.56	3692.26
downregulated in cKO	ENSMUSG00000033400	Agl	protein_coding	1.72255	0.0241644	0.000642615	456.527	880.471	2665.72	2770.4	2985.47	3764.01	3152.17	3265.51	3442.22
downregulated in cKO	ENSMUSG00000030235	Slco1c1	protein_coding	1.71988	0.0040949	5.38734e-05	845.587	1559.49	3233.79	3153.53	3690.61	4085.22	4494.84	4044.52	4382.54
downregulated in cKO	ENSMUSG00000030286	Emc3	protein_coding	1.71486	0.0477638	0.00170215	397.98	789.492	2796.43	2912.31	2411.78	3133.34	3235.16	3516.53	3264.29
downregulated in cKO	ENSMUSG00000021318	Gli3	protein_coding	1.7013	0.0336477	0.00102718	350.256	673.367	2593.4	2494.72	2816.25	3043.93	3127.59	3133	3211.9
downregulated in cKO	ENSMUSG00000025791	Pgm1	protein_coding	1.65372	0.0358289	0.00113127	635.725	1179.07	2905.76	3236.79	3078.93	3739.66	3558.18	3359.48	4470.24
downregulated in cKO	ENSMUSG00000036570	Fxyd1	protein_coding	1.64709	0.00963818	0.000177276	765.629	1359.95	3151.78	3504.56	3104.46	3850.75	4375.11	3904.26	3918.72
downregulated in cKO	ENSMUSG00000022122	Ednrb	protein_coding	1.622	0.029785	0.000868177	687.429	1232.21	3055.47	3411.7	2966.99	3644.34	3491.25	4238.84	4037.12
downregulated in cKO	ENSMUSG00000022132	Cldn10	protein_coding	1.59557	0.000138235	7.07986e-07	3508.75	5789.11	6789.67	6127.05	6360.1	8293.02	8979.95	8081.3	9940.75
downregulated in cKO	ENSMUSG00000026626	Ppp2r5a	protein_coding	1.58649	0.0187214	0.000456737	632.97	1086.64	3119.43	3105.76	2990.73	3753.99	3879.8	3380.38	3682.6
downregulated in cKO	ENSMUSG00000021770	Samd8	protein_coding	1.5833	0.0396078	0.00130525	432.498	758.855	2719.63	2737.93	2859.17	3204.99	3140.55	3451.73	3187.59
downregulated in cKO	ENSMUSG00000037348	Paqr7	protein_coding	1.57663	0.00978996	0.00018382	693.907	1167.62	3188.43	3175.18	3110.81	3666.12	3990.51	3709.16	3743.27
downregulated in cKO	ENSMUSG00000030934	Oat	protein_coding	1.57627	0.0420134	0.00141703	664.905	1162.29	3022.26	3208.78	3119.69	4094.86	3521.22	3338.5	4100.83
downregulated in cKO	ENSMUSG00000010095	Slc3a2	protein_coding	1.56773	0.000500338	3.45105e-06	2307.43	3752.79	5275.71	5380.58	4674.15	6754.73	6350.87	6660.59	6982.12
downregulated in cKO	ENSMUSG00000092341	Malat1	lncRNA	1.559	0.00182053	1.83704e-05	92586.9	150833	105516	97934.1	84289.1	126252	189563	173630	127236
downregulated in cKO	ENSMUSG00000020601	Trib2	protein_coding	1.54932	0.0133959	0.000287459	1056.98	1748.45	3827.16	3593.5	3492.45	4003.56	4761.98	4414.59	4706.47
downregulated in cKO	ENSMUSG00000004207	Psap	protein_coding	1.54821	0.00073695	5.45959e-06	3954.22	6354.33	7018.66	7561.16	6116.45	9833.54	10077	8645.38	9083.27
downregulated in cKO	ENSMUSG00000027332	Ivd	protein_coding	1.53814	0.0343618	0.00106654	615.402	1031.44	3012.71	3181.92	2943.07	3428.38	3504.45	3634.11	3851.83
downregulated in cKO	ENSMUSG00000000202	Btbd17	protein_coding	1.53598	0.0124344	0.000260473	1500.21	2450.75	4552.23	4141.63	3843.4	5085.95	5121.43	4916.24	5953.75
downregulated in cKO	ENSMUSG00000070509	Rgma	protein_coding	1.53575	0.0293638	0.000851397	941.371	1568.19	3374.53	3866.7	3211.12	4556.39	4064.33	4148.39	4279.74
downregulated in cKO	ENSMUSG00000054252	Fgfr3	protein_coding	1.52844	0.00493244	6.9543e-05	3505.64	5620.83	6650.16	5542.75	7061.39	7702.06	8133.96	9118.05	9639.93
downregulated in cKO	ENSMUSG00000019689	Fmc1	protein_coding	1.52829	0.0147247	0.000332474	1348.79	2198.94	4219.91	4119.5	3653.06	5508.87	5101.75	4580.94	4758.19
downregulated in cKO	ENSMUSG00000041889	Shisa4	protein_coding	1.49592	0.0153106	0.000352014	1171.29	1860.16	3948.75	3546.06	3847.85	4243.91	4619.95	4697.48	4849.84
downregulated in cKO	ENSMUSG00000018770	Atp5g3	protein_coding	1.48686	0.00146297	1.30806e-05	7993.14	12308.9	9308.16	12101.6	11864.7	15809.7	15823.1	16140.7	14155.8
downregulated in cKO	ENSMUSG00000029838	Ptn	protein_coding	1.48015	0.0103637	0.000199887	5620.28	8800.1	8537.76	10108.7	7287.15	13624.7	12718.4	10363.6	10960.3
downregulated in cKO	ENSMUSG00000058672	Tubb2a	protein_coding	1.47636	0.00188947	1.93074e-05	3125.74	4781.04	6119.91	6302.24	5614.24	7090.74	8160.98	7639.41	8202.39
downregulated in cKO	ENSMUSG00000036199	Ndufa13	protein_coding	1.47383	0.0084852	0.000144148	1932.71	2988.82	4686.46	4250.45	5115.07	6018.52	5923.27	5787.4	5728.21
downregulated in cKO	ENSMUSG00000020022	Ndufa12	protein_coding	1.47237	0.0140997	0.000315167	1144.07	1779.46	3627.22	3719.17	3897.74	4744.78	4247.66	4492.94	4554.73
downregulated in cKO	ENSMUSG00000037072	Selenof	protein_coding	1.46571	0.00292649	3.5286e-05	2171.48	3304.76	4647.33	5202.17	5025.07	6487.78	6066.68	6224.99	6046.86
downregulated in cKO	ENSMUSG00000004892	Bcan	protein_coding	1.46271	5.03533e-05	2.31539e-07	7005.13	10446.5	9734.74	10477.4	10032.1	13848	13971.3	12803.4	13756.9
downregulated in cKO	ENSMUSG00000032330	Cox7a2	protein_coding	1.45599	0.00917944	0.000165321	2621.77	3996.61	5724.26	5762.45	4889.81	7015.43	7391.16	6308.71	7067.46
downregulated in cKO	ENSMUSG00000040430	Pitpnc1	protein_coding	1.44685	0.0237946	0.000626867	1850.66	2835.54	4839.58	4865.14	4060.93	5450.71	5850.83	6054.19	5428.22
downregulated in cKO	ENSMUSG00000033863	Klf9	protein_coding	1.43822	0.0181092	0.000437174	2595.35	3929.1	5071.78	5925.68	5293.95	6764.5	7254.59	5980.35	7489.17
downregulated in cKO	ENSMUSG00000026424	Gpr37l1	protein_coding	1.4298	0.000178276	1.0247e-06	8639.81	12626.5	12391	11734.5	11141.5	15241.6	15511.8	16716	15746.2
downregulated in cKO	ENSMUSG00000031604	Msmo1	protein_coding	1.42677	0.0107236	0.000212307	3995.34	5963.84	6235.03	7551.95	7042.3	8736.52	9898.2	7940.66	9443.8
downregulated in cKO	ENSMUSG00000050953	Gja1	protein_coding	1.42351	0.0104261	0.000202424	5617.93	8352.76	7177.01	9606.91	9144.02	11069.8	12281.7	11020.7	11477.7
downregulated in cKO	ENSMUSG00000036192	Rorb	protein_coding	1.41058	0.0204223	0.000503449	1735.55	2568.73	4170.18	4715.48	4489.03	5269.04	5337.82	5755.93	5247.94
downregulated in cKO	ENSMUSG00000061904	Slc25a3	protein_coding	1.40934	0.00493244	6.99324e-05	6321.21	9214.36	9509.12	9606.91	9013.5	10808.1	12553.8	11916.5	14081.2
downregulated in cKO	ENSMUSG00000028266	Lmo4	protein_coding	1.40646	0.0328264	0.00098953	2313.48	3436.77	4649.85	5210.85	5488.38	5772.88	6397.54	6098.62	7116.17
downregulated in cKO	ENSMUSG00000028691	Prdx1	protein_coding	1.40224	0.00670108	0.000106991	3844.85	5582.46	6604.35	7417.81	6329.11	8741.28	9085.25	8058.48	8557.67
downregulated in cKO	ENSMUSG00000022037	Clu	protein_coding	1.38922	0.000688899	5.01561e-06	15968.6	22691	18190.6	20493.5	18847.4	25294.4	26500.2	24442.5	27515.1
downregulated in cKO	ENSMUSG00000021750	Fam107a	protein_coding	1.38708	0.00917944	0.000164761	5975.69	8586.44	8669.18	10054.7	8327.74	12731.3	11224	10770.3	12076.9
downregulated in cKO	ENSMUSG00000032281	Acsbg1	protein_coding	1.3787	0.00904241	0.000158431	4792.39	6835.1	7857.34	8471.59	7024.16	9701.3	10489.1	9439.4	9995.17
downregulated in cKO	ENSMUSG00000039533	Mmd2	protein_coding	1.3666	0.00915566	0.000162554	3233.18	4551.62	5757.91	6508.99	6118.39	7523.81	7480.76	7658.68	7471.41
downregulated in cKO	ENSMUSG00000021379	Id4	protein_coding	1.36427	0.00612115	9.30409e-05	9576.97	13432.1	13524.7	12841.5	11765.4	17323	17619.6	16779.5	14748.5
downregulated in cKO	ENSMUSG00000055254	Ntrk2	protein_coding	1.35788	0.0103588	0.00019847	8239.13	11551.2	10924.9	12730.6	10379.2	14560.4	14075.4	14189.7	16035.2
downregulated in cKO	ENSMUSG00000064337	mt-Rnr1	Mt_rRNA	1.35587	0.0159752	0.000371373	85884.5	120722	84972.9	101431	81220.9	117234	145615	123675	109693
downregulated in cKO	ENSMUSG00000001270	Ckb	protein_coding	1.34154	0.00252281	2.80348e-05	15055.9	20651	17397.6	19405.3	17968.5	22783	23746.4	25314.4	23711.3
downregulated in cKO	ENSMUSG00000020163	Uqcr11	protein_coding	1.34065	0.026039	0.000714895	3023.4	4206.39	5912.5	6216.31	5574.66	7360.84	7569.27	6665.25	7078.83
downregulated in cKO	ENSMUSG00000000088	Cox5a	protein_coding	1.3387	0.0229439	0.000597849	3132.4	4345.62	6009.2	6049.17	6003.32	6943.68	8032.54	6929.32	7355.1
downregulated in cKO	ENSMUSG00000030605	Mfge8	protein_coding	1.338	0.0379539	0.00123621	5262.88	7339.63	7766.3	9252.38	7810.08	9050.2	11192.8	10565.2	10885.7
downregulated in cKO	ENSMUSG00000045092	S1pr1	protein_coding	1.30914	0.0388289	0.00127462	6282.79	8511.55	10432.3	9152.78	8418.74	11283.2	11298.6	11318.2	12598.5
upregulated in cKO	ENSMUSG00000006932	Ctnnb1	protein_coding	0.748441	0.0378143	0.001222	3087.95	2217.08	6061.62	5720.98	6133	4701.51	5020.75	5092.33	5225.73
upregulated in cKO	ENSMUSG00000025290	Rps24	protein_coding	0.738306	0.0471071	0.00167273	4690.71	3296.09	8390.16	6405.73	8226.32	6128.93	6196.56	6279.57	6185.27
upregulated in cKO	ENSMUSG00000072235	Tuba1a	protein_coding	0.691296	0.0202591	0.000496839	9711.48	6346.42	11655.5	11104.3	15768.4	10601.4	7957.12	9157.81	9880.79
upregulated in cKO	ENSMUSG00000020458	Rtn4	protein_coding	0.684206	0.00552326	7.9773e-05	3845.86	2523.16	6316.72	6725.18	7313.77	5683.88	4946.74	5346.51	5429.07
upregulated in cKO	ENSMUSG00000006333	Rps9	protein_coding	0.681807	0.0140997	0.000313913	2925.2	1889.85	5847.88	5350.4	6181.63	4471.3	4529.17	5143.21	4400.48
upregulated in cKO	ENSMUSG00000054364	Rhob	protein_coding	0.679095	0.0431947	0.0015007	1927.05	1209.28	4552.23	4287.26	5191.62	3769.72	4235.6	3679.46	3621.4
upregulated in cKO	ENSMUSG00000037742	Eef1a1	protein_coding	0.676426	0.029785	0.000875023	1465.23	925.735	3954.11	4065.73	4398.71	3637.06	3430.83	3306.85	3501.21
upregulated in cKO	ENSMUSG00000016559	H3f3b	protein_coding	0.674287	0.0118976	0.000246189	5419.98	3461.94	8425.65	7205.3	9680.65	6130.16	6570.9	7098.81	5692.14
upregulated in cKO	ENSMUSG00000076431	Sox4	protein_coding	0.660381	0.0344084	0.00107238	4272.85	2601.59	7030.31	6326.3	8346.51	5517.71	4609.3	6630.74	4958.34
upregulated in cKO	ENSMUSG00000021087	Rtn1	protein_coding	0.659197	0.00292649	3.59253e-05	2837.37	1790.35	5814.32	5195.66	6080.4	4519.23	4382.69	4666.42	4525.44
upregulated in cKO	ENSMUSG00000010608	Rbm25	protein_coding	0.657207	0.0109465	0.000218118	2165.44	1340.63	5019.87	4819.83	5017.98	3582.98	4029.72	4251.26	4086.09
upregulated in cKO	ENSMUSG00000022536	Glyr1	protein_coding	0.634112	0.00670108	0.000106607	1312.27	784.123	3858.4	4125.33	3883.35	3283.21	3257.86	3303.32	3284.04
upregulated in cKO	ENSMUSG00000000184	Ccnd2	protein_coding	0.626476	0.0100657	0.000190283	10175.7	5945.43	15776	9767.33	14388.9	9555.94	7537.19	10883	7947.68
upregulated in cKO	ENSMUSG00000058558	Rpl5	protein_coding	0.625589	0.00165706	1.56626e-05	2156.38	1286.25	5286.72	4679.81	4856.1	3925.38	3766.45	3939.53	4064.87
upregulated in cKO	ENSMUSG00000027993	Trim2	protein_coding	0.623019	0.00292649	3.57583e-05	2402.02	1419.12	5281.83	5502.03	4866.32	4317.02	3837.62	4312.12	3866.01
upregulated in cKO	ENSMUSG00000021270	Hsp90aa1	protein_coding	0.620413	0.0019343	2.02596e-05	3344.78	1974.59	6081.85	6651.49	6014.06	5009.95	4535.59	4225.37	5155.56
upregulated in cKO	ENSMUSG00000030788	Rnf141	protein_coding	0.617675	0.0385681	0.00126114	767.345	424.667	3396.39	3137.22	3240.74	2788.45	2702.08	2659.59	2886.12
upregulated in cKO	ENSMUSG00000031245	Hmgn5	protein_coding	0.616406	0.0378388	0.00122762	1151.68	634.823	4092.52	3187.3	3960.51	3065.26	3170.19	2976.66	3085.59
upregulated in cKO	ENSMUSG00000019132	BC005537	protein_coding	0.612998	0.0358289	0.00114489	836.539	459.46	3624.42	3290.99	3129.81	2757.72	2888.59	2881.78	2728.67
upregulated in cKO	ENSMUSG00000023944	Hsp90ab1	protein_coding	0.612357	4.76726e-08	6.69816e-11	11948.4	7174.52	15512.5	14429.4	15411.3	10485	9619.13	10611.8	10305.6
upregulated in cKO	ENSMUSG00000018474	Chd3	protein_coding	0.611404	0.0215753	0.000548167	1810.98	1010.19	5132.17	3770.27	4704.1	3676.25	3658.42	3698.18	3274.69
upregulated in cKO	ENSMUSG00000029126	Nsg1	protein_coding	0.608569	0.0358289	0.00114869	2043.04	1111.34	5214.48	4475.32	4744.29	4094.86	2947.96	3814.89	3910.27
upregulated in cKO	ENSMUSG00000021500	Ddx46	protein_coding	0.601224	0.0320043	0.000952486	874.858	470.62	3599.19	3235.46	3369.35	2804.57	2647.21	2847.22	3017.48
upregulated in cKO	ENSMUSG00000006782	Cnp	protein_coding	0.597496	0.00269054	3.07552e-05	3494.76	1966.46	5916.09	7608.2	5686.33	4246.63	5052.98	4704.48	4890.71
upregulated in cKO	ENSMUSG00000022548	Apod	protein_coding	0.586618	0.0176008	0.000419527	1832	972.904	4199	4777.72	4731.93	3690.71	3803.27	3664.01	2921.78
upregulated in cKO	ENSMUSG00000052727	Map1b	protein_coding	0.584416	0.0237946	0.000629134	2633.1	1379.77	6670.11	4104.33	5579.61	4081.08	3467.16	4151.52	4426.46
upregulated in cKO	ENSMUSG00000021268	Meg3	lncRNA	0.581894	0.00320449	4.05217e-05	4465.17	2430.97	7109.53	7203.24	8011.85	5478.54	4483.03	6403.5	4586.62
upregulated in cKO	ENSMUSG00000003410	Elavl3	protein_coding	0.569372	0.0013889	1.20635e-05	5215.61	2795.71	9525	6871.2	8272.35	5040.9	5658.9	6768.62	5115.23
upregulated in cKO	ENSMUSG00000032846	Zswim6	protein_coding	0.568333	0.0124344	0.000259126	847.36	436.987	3497.24	3289.68	3311.54	2931.77	2827.94	2669.71	2681.33
upregulated in cKO	ENSMUSG00000101609	Kcnq1ot1	lncRNA	0.566451	0.0139748	0.000304453	878.055	449.847	3432.62	3341.97	3447.79	2948.76	2714.08	2908.08	2614.74
upregulated in cKO	ENSMUSG00000066232	Ipo7	protein_coding	0.564459	0.00157562	1.44903e-05	1370.53	726.174	4043.5	4279.22	3751.65	3126.91	3230.1	3123.2	3328.42
upregulated in cKO	ENSMUSG00000068749	Psma5	protein_coding	0.558832	0.0443577	0.00156377	686.512	327.643	2930.4	3572.32	2906.83	2676.21	2647.21	2630.36	2440.58
upregulated in cKO	ENSMUSG00000028347	Tmeff1	protein_coding	0.557256	0.0215753	0.000553918	614.484	303.849	2993.53	2894.79	3240.74	2589.36	2561.87	2535.16	2552.44
upregulated in cKO	ENSMUSG00000029581	Fscn1	protein_coding	0.554892	0.00640224	9.97666e-05	1346.62	685.037	4460.34	3834.28	3682.66	3027.43	3134.07	3428.82	2978.42
upregulated in cKO	ENSMUSG00000049775	Tmsb4x	protein_coding	0.548618	2.93853e-07	5.25475e-10	16330.1	8720.48	18924.3	16599.4	23093.5	12206.1	10675	12619.5	11849.4
upregulated in cKO	ENSMUSG00000024590	Lmnb1	protein_coding	0.54652	0.0278095	0.00079212	1047.92	499.035	3703.71	2978.54	4144.2	2700.61	2832.22	3084.95	2872.19
upregulated in cKO	ENSMUSG00000033713	Foxn3	protein_coding	0.542149	0.000348433	2.22527e-06	1718.54	880.72	4561.13	4483.24	4274.81	3290.96	3203.44	3675.05	3463.29
upregulated in cKO	ENSMUSG00000033326	Kdm4a	protein_coding	0.540254	0.0441485	0.00154511	734.932	334.719	3085.25	3011.15	3530.96	2772.23	2609.77	2304.26	2727.44
upregulated in cKO	ENSMUSG00000020723	Cacng4	protein_coding	0.534806	0.00752714	0.000122103	1050.07	508.919	3602	3639.35	3649.63	2841.77	2670.25	3213.01	2811
upregulated in cKO	ENSMUSG00000049327	Kmt5a	protein_coding	0.533182	0.0418849	0.00140169	685.412	308.138	2915.64	3639.35	2837.11	2719.2	2616.06	2474.98	2444.93
upregulated in cKO	ENSMUSG00000026888	Grb14	protein_coding	0.527807	0.0358289	0.00114428	794.122	355.222	3242.81	3562.33	3068.67	2438.4	2509.24	3028.72	2563.2
upregulated in cKO	ENSMUSG00000074657	Kif5a	protein_coding	0.526626	0.0096554	0.000179493	817.408	386.425	3036.53	3688.58	3233.36	2715.49	2637.92	2658.14	2782.26
upregulated in cKO	ENSMUSG00000032178	Ilf3	protein_coding	0.526124	0.0277397	0.00078659	719.187	325.92	3134.87	2875.69	3542.58	2638.09	2776.06	2418.94	2540.25
upregulated in cKO	ENSMUSG00000041607	Mbp	protein_coding	0.525511	2.66445e-05	9.07264e-08	12467.1	6257.16	12152.4	20587.5	14161.5	8599.61	8974.2	10414.7	9247.41
upregulated in cKO	ENSMUSG00000037935	Smarce1	protein_coding	0.52437	0.0241644	0.000645083	889.961	404.506	3677.38	3012.56	3555.33	2618.75	2895.55	2908.08	2457.91
upregulated in cKO	ENSMUSG00000020069	Hnrnph3	protein_coding	0.522098	0.00217309	2.35934e-05	1597.15	768.405	4428.29	3608.4	4822.32	3449.43	3106.77	3297.43	3182.29
upregulated in cKO	ENSMUSG00000022892	App	protein_coding	0.521603	3.60399e-05	1.56515e-07	3590.53	1785.51	6325	5779.45	7422.99	4072.81	4703.83	4897.45	4384.33
upregulated in cKO	ENSMUSG00000043940	Wdfy3	protein_coding	0.519286	0.007231	0.000116376	916.724	429.68	3162.5	3779.97	3415.84	2890.59	2726.02	2597.69	2848.82
upregulated in cKO	ENSMUSG00000031403	Dkc1	protein_coding	0.518475	0.00777308	0.000128079	1008.32	470.578	3576.68	3652.92	3500.64	2935.18	2558.63	2721.04	3083.41
upregulated in cKO	ENSMUSG00000032554	Trf	protein_coding	0.514419	0.00169285	1.64333e-05	2098.83	997.636	4064.73	5983.78	4530.84	3574.17	3759.53	3401.19	3513.14
upregulated in cKO	ENSMUSG00000027500	Stmn2	protein_coding	0.508089	0.00807386	0.000134066	2167.21	986.154	5522.73	3494.46	5746.43	3638.52	3406.48	3814.89	3322.25
upregulated in cKO	ENSMUSG00000024070	Prkd3	protein_coding	0.503026	0.00598514	8.94672e-05	802.759	363.558	3397.84	3332.86	3188.76	2571.5	2726.02	2836.5	2494.75
upregulated in cKO	ENSMUSG00000037625	Cldn11	protein_coding	0.49992	9.25721e-05	4.61146e-07	4075.16	1924.68	5606.17	8594	6852.01	4237.12	4789.39	4620.22	5056.76
upregulated in cKO	ENSMUSG00000041923	Nol4	protein_coding	0.497922	0.0424163	0.0014574	460.28	187.738	3183.86	2630.96	2593.53	2314.96	2303.84	2430.66	2308.86
upregulated in cKO	ENSMUSG00000062591	Tubb4a	protein_coding	0.491735	0.0164635	0.000384829	818.535	348.092	3413.81	3727.71	2793.81	2466.41	2677.87	2789.05	2595.09
upregulated in cKO	ENSMUSG00000050121	Opalin	protein_coding	0.489922	0.0443577	0.00155973	577.719	228.791	3147.17	2682.73	3126.02	2288.05	2742.33	2311.67	2294.14
upregulated in cKO	ENSMUSG00000034724	Cnot6l	protein_coding	0.489515	0.0268641	0.000744605	422.96	174.579	2676.61	2843.05	2751.19	2239.74	2424.96	2328.14	2250.32
upregulated in cKO	ENSMUSG00000022456	Sept3	protein_coding	0.486307	0.0040064	5.21973e-05	903.456	396.68	3212.68	3398.86	3700.82	2715.49	2790.58	2852.57	2486.33
upregulated in cKO	ENSMUSG00000051166	Eml5	protein_coding	0.481325	0.0420134	0.00143023	389.158	151.457	2791.27	2545.39	2765.48	2226.58	2255.43	2405.4	2147.5
upregulated in cKO	ENSMUSG00000043456	Zfp536	protein_coding	0.480053	0.0257374	0.000696938	387.998	156.504	2779.19	2663.47	2660.46	2371.41	2230.24	2242.88	2246.86
upregulated in cKO	ENSMUSG00000023391	Dlx2	protein_coding	0.478138	0.0148161	0.000336858	974.952	402.269	3454.24	3134.49	3983.53	2918.11	2346.28	2892.33	2691.39
upregulated in cKO	ENSMUSG00000000632	Sez6	protein_coding	0.473497	0.0112243	0.000226522	594.847	245.591	3139.48	3055.98	2850.92	2647.69	2410.69	2412.19	2326.58
upregulated in cKO	ENSMUSG00000026879	Gsn	protein_coding	0.471698	0.00570815	8.4576e-05	1347.25	565.447	4542.05	4085.63	3326.06	2777.65	3289.21	3126.88	2664.89
upregulated in cKO	ENSMUSG00000027375	Mal	protein_coding	0.470157	3.25172e-05	1.24759e-07	3846.9	1709.9	6236.22	8000.78	6106.71	4035.47	3887.75	4873.69	4890.71
upregulated in cKO	ENSMUSG00000026109	Tmeff2	protein_coding	0.467691	0.0277397	0.000782971	456.012	176.527	2710.74	2987.08	2722.33	2127.74	2385.34	2360.37	2373.48
upregulated in cKO	ENSMUSG00000025702	March8	protein_coding	0.460554	0.00835784	0.000140916	481.434	194.114	2975.85	2747.25	2819.04	2280.59	2385.34	2398.58	2347.14
upregulated in cKO	ENSMUSG00000030685	Kctd13	protein_coding	0.458451	0.0485761	0.0017373	651.783	233.16	3133.32	3430.91	2694.57	2695.01	2555.38	2300.53	2083.43
upregulated in cKO	ENSMUSG00000003934	Efnb3	protein_coding	0.457789	0.00269054	3.12734e-05	1793.21	738.905	4370.4	5560.94	3578.46	3141.37	3211.07	3616.33	2881.48
upregulated in cKO	ENSMUSG00000034403	Pja1	protein_coding	0.452729	0.0212594	0.000533478	460.997	174.15	3039.69	2709.71	2688.68	2154.47	2383.51	2402	2290.84
upregulated in cKO	ENSMUSG00000075590	Nrbp2	protein_coding	0.438157	0.0102361	0.000194812	1021.15	383.76	3628.62	3992.78	3128.55	2247.54	2797.81	2779.46	2886.12
upregulated in cKO	ENSMUSG00000033579	Fa2h	protein_coding	0.437706	0.00180905	1.80235e-05	1067.41	421.04	3940.7	3945.41	3024.72	2953.84	2683.95	2746.26	2622.54
upregulated in cKO	ENSMUSG00000031425	Plp1	protein_coding	0.431647	4.41941e-13	2.82246e-16	90574.6	38078.3	89870.9	114865	76962.5	37446.9	38352	48583.9	41078.3
upregulated in cKO	ENSMUSG00000005125	Ndrg1	protein_coding	0.430175	0.000258233	1.58324e-06	1078.62	428.105	3968.85	3592.25	3427.7	2989.17	2619.2	2634.77	2802.65
upregulated in cKO	ENSMUSG00000032517	Mobp	protein_coding	0.429268	3.19907e-06	8.9896e-09	3399.58	1383.08	6656.03	7351.15	4875.52	3738.22	4283.74	4163	3975.78
upregulated in cKO	ENSMUSG00000029472	Anapc5	protein_coding	0.428688	0.000855304	6.79759e-06	878.336	342.498	3449.93	3584.78	3181.28	2721.04	2582.78	2764.3	2417.12
upregulated in cKO	ENSMUSG00000052488	Cherp	protein_coding	0.414812	0.0340179	0.00105152	309.196	100.208	2341.3	2524.62	2809.26	2109.29	2179.73	2159.48	2113.18
upregulated in cKO	ENSMUSG00000010175	Prox1	protein_coding	0.411686	0.000794978	5.99102e-06	591.627	220.668	2996.73	3079.57	2961.69	2457.85	2340.59	2474.98	2347.14
upregulated in cKO	ENSMUSG00000055897	Ppp4r1l-ps	transcribed_unprocessed_pseudogene	0.404326	0.0338705	0.00104218	621.853	194.451	3956.79	2406.83	2608.96	2252.7	2470.3	2313.51	2370.41
upregulated in cKO	ENSMUSG00000069516	Lyz2	protein_coding	0.404272	0.026039	0.000708542	637.378	205.106	2292.75	3163.02	3630.19	2508.46	2348.17	2302.4	2334.53
upregulated in cKO	ENSMUSG00000061451	Tmem151a	protein_coding	0.396134	0.0277397	0.0007834	535.436	166.538	3467.18	2750.35	2489.76	2518.8	2100.53	2187.57	2328.17
upregulated in cKO	ENSMUSG00000039968	Rsbn1l	protein_coding	0.389718	0.00424243	5.79819e-05	422.795	142.552	2698.23	2894.79	2673.87	2157.37	2238.72	2270.23	2300.71
upregulated in cKO	ENSMUSG00000029622	Arpc1b	protein_coding	0.38641	0.0013889	1.19086e-05	966.141	331.656	3666.27	3358.84	3539.09	2371.41	2577.98	2432.33	2989.63
upregulated in cKO	ENSMUSG00000036777	Anln	protein_coding	0.384026	0.0411771	0.00136749	307.863	87.7341	2195.47	2822.08	2618.15	2032.53	2105.61	2185.45	2098.49
upregulated in cKO	ENSMUSG00000019961	Tmpo	protein_coding	0.383031	3.41538e-05	1.43961e-07	902.234	320.553	3280.18	3235.46	3786.46	2571.5	2699.07	2562.89	2516.97
upregulated in cKO	ENSMUSG00000038357	Camp	protein_coding	0.378737	0.00292649	3.62587e-05	537.776	176.895	2946.71	2891.86	2963.02	2202.37	2179.73	2398.58	2463.64
upregulated in cKO	ENSMUSG00000024968	Rcor2	protein_coding	0.376461	0.00927852	0.000168291	526.243	165.243	3083.68	2391.6	3201.2	2336.47	2293.95	2193.91	2342.43
upregulated in cKO	ENSMUSG00000061411	Nol4l	protein_coding	0.372435	0.0415345	0.00138466	452.102	123.125	2566.73	2671.52	3137.39	1911.92	2063.61	2369.16	2345.57
upregulated in cKO	ENSMUSG00000021573	Tppp	protein_coding	0.364688	0.00208349	2.20883e-05	803.929	255.835	3263.77	3029.43	3615.29	2466.41	2156.69	2605.17	2613.44
upregulated in cKO	ENSMUSG00000064043	Trerf1	lncRNA	0.364143	0.00891067	0.00015479	362.577	109.644	2564.81	2567.6	2835.72	2127.74	2118.14	2285.5	2115.25
upregulated in cKO	ENSMUSG00000039485	Tspyl4	protein_coding	0.36333	0.0358289	0.00114584	341.399	91.6874	2200.74	3061.55	2507.8	2160.27	2023.9	2087.38	2189.52
upregulated in cKO	ENSMUSG00000024754	Cemip2	protein_coding	0.362346	0.0155672	0.000359901	410.919	119.338	2559.03	2540.22	3077.65	2215.91	2172.89	2319.02	2016.02
upregulated in cKO	ENSMUSG00000025019	Lcor	protein_coding	0.361108	0.041923	0.00140832	250.044	65.2537	2630.83	2270.41	2463.12	2099.86	1956.77	1995.81	2102.73
upregulated in cKO	ENSMUSG00000029014	Dnajc2	protein_coding	0.330884	0.00420705	5.69609e-05	641.964	178.818	3041.27	3207.44	3003.84	2487.58	2522.56	2097.17	2100.61
upregulated in cKO	ENSMUSG00000055717	Slain1	protein_coding	0.327448	0.00862335	0.000147596	429.908	114.712	2703.6	2685.92	2910.88	2288.05	2206.48	2220.79	1945.41
upregulated in cKO	ENSMUSG00000066392	Nrxn3	protein_coding	0.326665	1.92895e-10	1.47831e-13	3326.97	1041.52	6851.69	5230.38	6589.84	3634.15	3177.88	3977.84	3662.26
upregulated in cKO	ENSMUSG00000035042	Ccl5	protein_coding	0.32285	0.0420134	0.00143819	250.516	55.8734	2455.47	2498.27	2435.98	2063.89	2144.88	1888.92	1900.42
upregulated in cKO	ENSMUSG00000052305	Hbb-bs	protein_coding	0.320886	0.00132495	1.11696e-05	1043.48	290.685	2940.19	4626.15	3180.04	2693.13	2694.54	2455.46	2260.61
upregulated in cKO	ENSMUSG00000028282	Casp8ap2	protein_coding	0.307833	0.0140089	0.000309559	296.066	70.5664	2874.26	2233.24	2466.48	2060.5	2023.9	2062.14	2087.77
upregulated in cKO	ENSMUSG00000039860	Srrm3	protein_coding	0.299725	0.0410277	0.00135729	273.247	55.1268	2740.83	2085.73	2601.26	1880.22	1938.85	2116.27	2065.7
upregulated in cKO	ENSMUSG00000025790	Slco3a1	protein_coding	0.296484	0.00514407	7.35899e-05	515.597	124.964	2920.57	2939.84	2841.26	2278.09	1938.85	2109.18	2402.24
upregulated in cKO	ENSMUSG00000024472	Dcp2	protein_coding	0.294435	0.000855304	6.88263e-06	387.824	98.6553	2671.17	2909.4	2504.53	2087.04	2151.99	2172.58	2133.59
upregulated in cKO	ENSMUSG00000027660	Skil	protein_coding	0.28586	0.0178702	0.000429123	243.604	51.9722	2190.17	2528.1	2596.63	2057.08	2005.81	1974.41	1957.17
upregulated in cKO	ENSMUSG00000059810	Rgs3	protein_coding	0.264858	0.00598514	9.02091e-05	584.425	122.542	3157.91	2576.06	3230.89	1885.78	2135.28	2461.99	2189.52
upregulated in cKO	ENSMUSG00000022864	D16Ertd472e	protein_coding	0.239295	0.00664449	0.00010439	483.832	89.7418	3086.81	3169.78	2156.59	2157.37	2014.95	2285.5	1936.3
upregulated in cKO	ENSMUSG00000025889	Snca	protein_coding	0.237833	0.0061868	9.4829e-05	264.744	49.0049	2402.91	2540.22	2522.4	1991.11	2103.07	1904.97	1933.21
upregulated in cKO	ENSMUSG00000023912	Slc25a27	protein_coding	0.235338	0.000138235	7.23928e-07	484.452	99.2835	3251.81	2538.49	2720.88	2083.79	2142.49	2240.9	2074.63
upregulated in cKO	ENSMUSG00000037894	H2az1	protein_coding	0.199211	0.00172976	1.70125e-05	276.231	44.2666	2547.42	2295.79	2664.94	2032.53	1911.95	2013.31	1920.53
upregulated in cKO	ENSMUSG00000021835	Bmp4	protein_coding	0.193857	0.000457086	3.09434e-06	322.769	52.2163	2320.77	2791.81	2631.85	1944.94	2014.95	2074.9	1957.17
upregulated in cKO	ENSMUSG00000047797	Gjb1	protein_coding	0.188885	0.000169863	9.54653e-07	315.521	50.5847	2628.97	2665.08	2437.69	1966.65	2074.41	1989.81	1939.37
upregulated in cKO	ENSMUSG00000044864	Ankrd50	protein_coding	0.186625	0.00552326	8.04255e-05	211.723	29.5507	2555.17	2326.64	2266.98	1880.22	1960.24	1888.92	1926.94
upregulated in cKO	ENSMUSG00000056071	S100a9	protein_coding	0.176969	0.000285417	1.78636e-06	3939.36	580.468	4161	8275.02	8084.34	2493.88	3002.18	3196.16	3235.03
upregulated in cKO	ENSMUSG00000022651	Retnlg	protein_coding	0.166077	1.74539e-07	2.67527e-10	1022.2	153.698	2634.53	3864.3	4161.41	2142.72	2433.79	2236.92	2236.4
upregulated in cKO	ENSMUSG00000029012	Orc5	protein_coding	0.156404	0.00420705	5.69228e-05	212.955	24.5312	2576.3	2210.61	2360.11	1836.82	1949.71	1853.24	1917.28
upregulated in cKO	ENSMUSG00000056054	S100a8	protein_coding	0.147847	1.91966e-21	2.45199e-25	4899.95	697.277	5677.32	8352.08	9611.94	2822.35	2969.76	3566.07	3253.86
upregulated in cKO	ENSMUSG00000034818	Celf5	protein_coding	0.139423	0.000415329	2.70555e-06	322.915	36.2315	2904.11	2128.27	2648.47	1949.4	1886.69	2027.39	1889.78
upregulated in cKO	ENSMUSG00000038312	Edem2	protein_coding	0.137302	4.56282e-07	9.32496e-10	350.991	42.8539	2557.1	2754.99	2604.34	1949.4	2011.92	1971.25	1936.3
upregulated in cKO	ENSMUSG00000115783	Bc1	lncRNA	0.115735	0.00141759	1.24938e-05	17339.6	1501.71	5242.67	37659.1	18419.8	4372.24	3996.12	4675.44	3668.07
upregulated in cKO	ENSMUSG00000032484	Ngp	protein_coding	0.0717629	3.62349e-05	1.6199e-07	470.734	26.8435	2615.94	3219.47	2618.15	1722.32	2017.95	1774.31	1971.34

## Sheet: all
ensembl_ID	gene_Ensembl	gene_biotype	CTR_vs_cKO.FC_apeglm	CTR_vs_cKO.adjusted_p	CTR_vs_cKO.pvalue	mean_normalized_counts_cKO	mean_normalized_counts_CTR	cKO1	cKO2	cKO3	CTR1	CTR2	CTR3	CTR4
ENSMUSG00000032484	Ngp	protein_coding	0.0717629	3.62349e-05	1.6199e-07	470.734	26.8435	2615.94	3219.47	2618.15	1722.32	2017.95	1774.31	1971.34
ENSMUSG00000115783	Bc1	lncRNA	0.115735	0.00141759	1.24938e-05	17339.6	1501.71	5242.67	37659.1	18419.8	4372.24	3996.12	4675.44	3668.07
ENSMUSG00000038312	Edem2	protein_coding	0.137302	4.56282e-07	9.32496e-10	350.991	42.8539	2557.1	2754.99	2604.34	1949.4	2011.92	1971.25	1936.3
ENSMUSG00000034818	Celf5	protein_coding	0.139423	0.000415329	2.70555e-06	322.915	36.2315	2904.11	2128.27	2648.47	1949.4	1886.69	2027.39	1889.78
ENSMUSG00000056054	S100a8	protein_coding	0.147847	1.91966e-21	2.45199e-25	4899.95	697.277	5677.32	8352.08	9611.94	2822.35	2969.76	3566.07	3253.86
ENSMUSG00000029012	Orc5	protein_coding	0.156404	0.00420705	5.69228e-05	212.955	24.5312	2576.3	2210.61	2360.11	1836.82	1949.71	1853.24	1917.28
ENSMUSG00000022651	Retnlg	protein_coding	0.166077	1.74539e-07	2.67527e-10	1022.2	153.698	2634.53	3864.3	4161.41	2142.72	2433.79	2236.92	2236.4
ENSMUSG00000056071	S100a9	protein_coding	0.176969	0.000285417	1.78636e-06	3939.36	580.468	4161	8275.02	8084.34	2493.88	3002.18	3196.16	3235.03
ENSMUSG00000044864	Ankrd50	protein_coding	0.186625	0.00552326	8.04255e-05	211.723	29.5507	2555.17	2326.64	2266.98	1880.22	1960.24	1888.92	1926.94
ENSMUSG00000047797	Gjb1	protein_coding	0.188885	0.000169863	9.54653e-07	315.521	50.5847	2628.97	2665.08	2437.69	1966.65	2074.41	1989.81	1939.37
ENSMUSG00000021835	Bmp4	protein_coding	0.193857	0.000457086	3.09434e-06	322.769	52.2163	2320.77	2791.81	2631.85	1944.94	2014.95	2074.9	1957.17
ENSMUSG00000037894	H2az1	protein_coding	0.199211	0.00172976	1.70125e-05	276.231	44.2666	2547.42	2295.79	2664.94	2032.53	1911.95	2013.31	1920.53
ENSMUSG00000023912	Slc25a27	protein_coding	0.235338	0.000138235	7.23928e-07	484.452	99.2835	3251.81	2538.49	2720.88	2083.79	2142.49	2240.9	2074.63
ENSMUSG00000025889	Snca	protein_coding	0.237833	0.0061868	9.4829e-05	264.744	49.0049	2402.91	2540.22	2522.4	1991.11	2103.07	1904.97	1933.21
ENSMUSG00000022864	D16Ertd472e	protein_coding	0.239295	0.00664449	0.00010439	483.832	89.7418	3086.81	3169.78	2156.59	2157.37	2014.95	2285.5	1936.3
ENSMUSG00000059810	Rgs3	protein_coding	0.264858	0.00598514	9.02091e-05	584.425	122.542	3157.91	2576.06	3230.89	1885.78	2135.28	2461.99	2189.52
ENSMUSG00000032231	Anxa2	protein_coding	0.282317	0.0545435	0.00201342	204.069	35.5398	2436.78	2547.1	2084.29	1987.14	1848.31	2018.99	1874.86
ENSMUSG00000027660	Skil	protein_coding	0.28586	0.0178702	0.000429123	243.604	51.9722	2190.17	2528.1	2596.63	2057.08	2005.81	1974.41	1957.17
ENSMUSG00000024472	Dcp2	protein_coding	0.294435	0.000855304	6.88263e-06	387.824	98.6553	2671.17	2909.4	2504.53	2087.04	2151.99	2172.58	2133.59
ENSMUSG00000025790	Slco3a1	protein_coding	0.296484	0.00514407	7.35899e-05	515.597	124.964	2920.57	2939.84	2841.26	2278.09	1938.85	2109.18	2402.24
ENSMUSG00000039860	Srrm3	protein_coding	0.299725	0.0410277	0.00135729	273.247	55.1268	2740.83	2085.73	2601.26	1880.22	1938.85	2116.27	2065.7
ENSMUSG00000028282	Casp8ap2	protein_coding	0.307833	0.0140089	0.000309559	296.066	70.5664	2874.26	2233.24	2466.48	2060.5	2023.9	2062.14	2087.77
ENSMUSG00000052305	Hbb-bs	protein_coding	0.320886	0.00132495	1.11696e-05	1043.48	290.685	2940.19	4626.15	3180.04	2693.13	2694.54	2455.46	2260.61
ENSMUSG00000035042	Ccl5	protein_coding	0.32285	0.0420134	0.00143819	250.516	55.8734	2455.47	2498.27	2435.98	2063.89	2144.88	1888.92	1900.42
ENSMUSG00000066392	Nrxn3	protein_coding	0.326665	1.92895e-10	1.47831e-13	3326.97	1041.52	6851.69	5230.38	6589.84	3634.15	3177.88	3977.84	3662.26
ENSMUSG00000055717	Slain1	protein_coding	0.327448	0.00862335	0.000147596	429.908	114.712	2703.6	2685.92	2910.88	2288.05	2206.48	2220.79	1945.41
ENSMUSG00000029014	Dnajc2	protein_coding	0.330884	0.00420705	5.69609e-05	641.964	178.818	3041.27	3207.44	3003.84	2487.58	2522.56	2097.17	2100.61
ENSMUSG00000037993	Dhx38	protein_coding	0.34421	0.0577944	0.00221463	199.891	45.7078	2405.05	2272.55	2413.52	1979.07	2020.94	2010.45	1889.78
ENSMUSG00000073940	Hbb-bt	protein_coding	0.347514	0.0605414	0.00237402	472.135	107.884	2334.5	3714.28	2179.05	1891.22	2230.24	2291.16	2157.27
ENSMUSG00000069917	Hba-a2	protein_coding	0.352344	0.0583647	0.00226868	394.577	92.8635	2387.8	3341.97	2246.85	1983.13	2215.2	2293.04	1913.98
ENSMUSG00000025019	Lcor	protein_coding	0.361108	0.041923	0.00140832	250.044	65.2537	2630.83	2270.41	2463.12	2099.86	1956.77	1995.81	2102.73
ENSMUSG00000024754	Cemip2	protein_coding	0.362346	0.0155672	0.000359901	410.919	119.338	2559.03	2540.22	3077.65	2215.91	2172.89	2319.02	2016.02
ENSMUSG00000039485	Tspyl4	protein_coding	0.36333	0.0358289	0.00114584	341.399	91.6874	2200.74	3061.55	2507.8	2160.27	2023.9	2087.38	2189.52
ENSMUSG00000064043	Trerf1	lncRNA	0.364143	0.00891067	0.00015479	362.577	109.644	2564.81	2567.6	2835.72	2127.74	2118.14	2285.5	2115.25
ENSMUSG00000021573	Tppp	protein_coding	0.364688	0.00208349	2.20883e-05	803.929	255.835	3263.77	3029.43	3615.29	2466.41	2156.69	2605.17	2613.44
ENSMUSG00000061411	Nol4l	protein_coding	0.372435	0.0415345	0.00138466	452.102	123.125	2566.73	2671.52	3137.39	1911.92	2063.61	2369.16	2345.57
ENSMUSG00000024968	Rcor2	protein_coding	0.376461	0.00927852	0.000168291	526.243	165.243	3083.68	2391.6	3201.2	2336.47	2293.95	2193.91	2342.43
ENSMUSG00000038357	Camp	protein_coding	0.378737	0.00292649	3.62587e-05	537.776	176.895	2946.71	2891.86	2963.02	2202.37	2179.73	2398.58	2463.64
ENSMUSG00000019961	Tmpo	protein_coding	0.383031	3.41538e-05	1.43961e-07	902.234	320.553	3280.18	3235.46	3786.46	2571.5	2699.07	2562.89	2516.97
ENSMUSG00000036777	Anln	protein_coding	0.384026	0.0411771	0.00136749	307.863	87.7341	2195.47	2822.08	2618.15	2032.53	2105.61	2185.45	2098.49
ENSMUSG00000029622	Arpc1b	protein_coding	0.38641	0.0013889	1.19086e-05	966.141	331.656	3666.27	3358.84	3539.09	2371.41	2577.98	2432.33	2989.63
ENSMUSG00000039968	Rsbn1l	protein_coding	0.389718	0.00424243	5.79819e-05	422.795	142.552	2698.23	2894.79	2673.87	2157.37	2238.72	2270.23	2300.71
ENSMUSG00000004085	Map3k20	protein_coding	0.391613	0.0769993	0.00342938	237.397	60.382	2480	2555.67	2262.99	2006.63	1873.05	2113.91	2079.05
ENSMUSG00000061451	Tmem151a	protein_coding	0.396134	0.0277397	0.0007834	535.436	166.538	3467.18	2750.35	2489.76	2518.8	2100.53	2187.57	2328.17
ENSMUSG00000069516	Lyz2	protein_coding	0.404272	0.026039	0.000708542	637.378	205.106	2292.75	3163.02	3630.19	2508.46	2348.17	2302.4	2334.53
ENSMUSG00000055897	Ppp4r1l-ps	transcribed_unprocessed_pseudogene	0.404326	0.0338705	0.00104218	621.853	194.451	3956.79	2406.83	2608.96	2252.7	2470.3	2313.51	2370.41
ENSMUSG00000004508	Gab2	protein_coding	0.406065	0.10281	0.00526591	181.896	42.3372	2359.23	2366.44	2256.97	1911.92	1895.38	2035.63	2003.37
ENSMUSG00000010175	Prox1	protein_coding	0.411686	0.000794978	5.99102e-06	591.627	220.668	2996.73	3079.57	2961.69	2457.85	2340.59	2474.98	2347.14
ENSMUSG00000052488	Cherp	protein_coding	0.414812	0.0340179	0.00105152	309.196	100.208	2341.3	2524.62	2809.26	2109.29	2179.73	2159.48	2113.18
ENSMUSG00000046032	Snx12	protein_coding	0.425193	0.0552103	0.00205214	351.579	110.698	2964.55	2541.94	2370.98	2157.37	2023.9	2335.39	2119.37
ENSMUSG00000029472	Anapc5	protein_coding	0.428688	0.000855304	6.79759e-06	878.336	342.498	3449.93	3584.78	3181.28	2721.04	2582.78	2764.3	2417.12
ENSMUSG00000032517	Mobp	protein_coding	0.429268	3.19907e-06	8.9896e-09	3399.58	1383.08	6656.03	7351.15	4875.52	3738.22	4283.74	4163	3975.78
ENSMUSG00000005125	Ndrg1	protein_coding	0.430175	0.000258233	1.58324e-06	1078.62	428.105	3968.85	3592.25	3427.7	2989.17	2619.2	2634.77	2802.65
ENSMUSG00000031425	Plp1	protein_coding	0.431647	4.41941e-13	2.82246e-16	90574.6	38078.3	89870.9	114865	76962.5	37446.9	38352	48583.9	41078.3
ENSMUSG00000032867	Fbxw8	protein_coding	0.434752	0.0531045	0.00192639	298.304	97.8547	2428.4	2543.66	2669.41	2099.86	2161.35	2246.84	2008.48
ENSMUSG00000029670	Ing3	protein_coding	0.434908	0.0552437	0.00206044	318.02	103.342	2689.25	2604.55	2451.31	2063.89	2046.98	2113.91	2334.53
ENSMUSG00000033579	Fa2h	protein_coding	0.437706	0.00180905	1.80235e-05	1067.41	421.04	3940.7	3945.41	3024.72	2953.84	2683.95	2746.26	2622.54
ENSMUSG00000075590	Nrbp2	protein_coding	0.438157	0.0102361	0.000194812	1021.15	383.76	3628.62	3992.78	3128.55	2247.54	2797.81	2779.46	2886.12
ENSMUSG00000045348	Nyap1	protein_coding	0.44793	0.0946289	0.004726	317.35	93.173	2724.95	2208.31	2756.92	2210.52	2144.88	1901.05	2182.06
ENSMUSG00000034403	Pja1	protein_coding	0.452729	0.0212594	0.000533478	460.997	174.15	3039.69	2709.71	2688.68	2154.47	2383.51	2402	2290.84
ENSMUSG00000003934	Efnb3	protein_coding	0.457789	0.00269054	3.12734e-05	1793.21	738.905	4370.4	5560.94	3578.46	3141.37	3211.07	3616.33	2881.48
ENSMUSG00000030685	Kctd13	protein_coding	0.458451	0.0485761	0.0017373	651.783	233.16	3133.32	3430.91	2694.57	2695.01	2555.38	2300.53	2083.43
ENSMUSG00000000282	Mnt	protein_coding	0.460245	0.0728863	0.00315602	297.106	99.6718	2278.45	2644.03	2688.68	2070.6	2221.68	2193.91	2056.61
ENSMUSG00000025702	March8	protein_coding	0.460554	0.00835784	0.000140916	481.434	194.114	2975.85	2747.25	2819.04	2280.59	2385.34	2398.58	2347.14
ENSMUSG00000026109	Tmeff2	protein_coding	0.467691	0.0277397	0.000782971	456.012	176.527	2710.74	2987.08	2722.33	2127.74	2385.34	2360.37	2373.48
ENSMUSG00000027375	Mal	protein_coding	0.470157	3.25172e-05	1.24759e-07	3846.9	1709.9	6236.22	8000.78	6106.71	4035.47	3887.75	4873.69	4890.71
ENSMUSG00000058192	Zfp846	protein_coding	0.470253	0.0806443	0.00371966	264.997	89.5863	2348.06	2652.15	2454.7	2148.62	2165.99	2004.65	2119.37
ENSMUSG00000026879	Gsn	protein_coding	0.471698	0.00570815	8.4576e-05	1347.25	565.447	4542.05	4085.63	3326.06	2777.65	3289.21	3126.88	2664.89
ENSMUSG00000000632	Sez6	protein_coding	0.473497	0.0112243	0.000226522	594.847	245.591	3139.48	3055.98	2850.92	2647.69	2410.69	2412.19	2326.58
ENSMUSG00000069919	Hba-a1	protein_coding	0.476673	0.105797	0.00555886	507.76	159.113	2108.5	3731.37	2562.29	2223.93	2186.5	2381.36	2316.95
ENSMUSG00000023391	Dlx2	protein_coding	0.478138	0.0148161	0.000336858	974.952	402.269	3454.24	3134.49	3983.53	2918.11	2346.28	2892.33	2691.39
ENSMUSG00000043456	Zfp536	protein_coding	0.480053	0.0257374	0.000696938	387.998	156.504	2779.19	2663.47	2660.46	2371.41	2230.24	2242.88	2246.86
ENSMUSG00000051166	Eml5	protein_coding	0.481325	0.0420134	0.00143023	389.158	151.457	2791.27	2545.39	2765.48	2226.58	2255.43	2405.4	2147.5
ENSMUSG00000058291	Zfp68	protein_coding	0.482988	0.0780669	0.00351994	295.265	105.268	2365.89	2484.03	2759.77	2154.47	2115.66	2256.66	2076.84
ENSMUSG00000022456	Sept3	protein_coding	0.486307	0.0040064	5.21973e-05	903.456	396.68	3212.68	3398.86	3700.82	2715.49	2790.58	2852.57	2486.33
ENSMUSG00000034724	Cnot6l	protein_coding	0.489515	0.0268641	0.000744605	422.96	174.579	2676.61	2843.05	2751.19	2239.74	2424.96	2328.14	2250.32
ENSMUSG00000050121	Opalin	protein_coding	0.489922	0.0443577	0.00155973	577.719	228.791	3147.17	2682.73	3126.02	2288.05	2742.33	2311.67	2294.14
ENSMUSG00000034245	Hdac11	protein_coding	0.491051	0.130052	0.0076786	216.156	59.1274	2525.92	2378.12	2276.89	1931.22	2130.43	2087.38	1903.87
ENSMUSG00000062591	Tubb4a	protein_coding	0.491735	0.0164635	0.000384829	818.535	348.092	3413.81	3727.71	2793.81	2466.41	2677.87	2789.05	2595.09
ENSMUSG00000110027	C030029H02Rik	lncRNA	0.492645	0.131247	0.00781639	245.965	65.132	2266.36	2698.64	2363.74	2077.24	1886.69	2212.62	1923.75
ENSMUSG00000041923	Nol4	protein_coding	0.497922	0.0424163	0.0014574	460.28	187.738	3183.86	2630.96	2593.53	2314.96	2303.84	2430.66	2308.86
ENSMUSG00000037625	Cldn11	protein_coding	0.49992	9.25721e-05	4.61146e-07	4075.16	1924.68	5606.17	8594	6852.01	4237.12	4789.39	4620.22	5056.76
ENSMUSG00000024070	Prkd3	protein_coding	0.503026	0.00598514	8.94672e-05	802.759	363.558	3397.84	3332.86	3188.76	2571.5	2726.02	2836.5	2494.75
ENSMUSG00000074738	Fndc10	protein_coding	0.504244	0.131247	0.00782886	295.439	86.8015	2195.47	3101.64	2167.9	2166.02	2044.15	2139.36	2063.44
ENSMUSG00000043668	Tox3	protein_coding	0.50468	0.0952524	0.00476931	491.217	178.525	3180.82	2302.03	3016.91	2270.54	2225.97	2585.67	2155.33
ENSMUSG00000079197	Psme2	protein_coding	0.505021	0.0671013	0.00281124	416.883	164.318	2665.72	2768.87	2807.86	2479.15	2361.32	2118.62	2163.07
ENSMUSG00000027500	Stmn2	protein_coding	0.508089	0.00807386	0.000134066	2167.21	986.154	5522.73	3494.46	5746.43	3638.52	3406.48	3814.89	3322.25
ENSMUSG00000032554	Trf	protein_coding	0.514419	0.00169285	1.64333e-05	2098.83	997.636	4064.73	5983.78	4530.84	3574.17	3759.53	3401.19	3513.14
ENSMUSG00000001576	Ergic1	protein_coding	0.516931	0.0646566	0.00263984	441.155	181.385	2652.94	3169.78	2486.46	2414.25	2273.87	2326.33	2290.84
ENSMUSG00000031403	Dkc1	protein_coding	0.518475	0.00777308	0.000128079	1008.32	470.578	3576.68	3652.92	3500.64	2935.18	2558.63	2721.04	3083.41
ENSMUSG00000043940	Wdfy3	protein_coding	0.519286	0.007231	0.000116376	916.724	429.68	3162.5	3779.97	3415.84	2890.59	2726.02	2597.69	2848.82
ENSMUSG00000022892	App	protein_coding	0.521603	3.60399e-05	1.56515e-07	3590.53	1785.51	6325	5779.45	7422.99	4072.81	4703.83	4897.45	4384.33
ENSMUSG00000020069	Hnrnph3	protein_coding	0.522098	0.00217309	2.35934e-05	1597.15	768.405	4428.29	3608.4	4822.32	3449.43	3106.77	3297.43	3182.29
ENSMUSG00000020288	Ahsa2	protein_coding	0.52237	0.0941637	0.00469074	346.431	134.327	2825.46	2368.39	2675.36	2166.02	2383.51	2157.27	2170.72
ENSMUSG00000037935	Smarce1	protein_coding	0.52437	0.0241644	0.000645083	889.961	404.506	3677.38	3012.56	3555.33	2618.75	2895.55	2908.08	2457.91
ENSMUSG00000041607	Mbp	protein_coding	0.525511	2.66445e-05	9.07264e-08	12467.1	6257.16	12152.4	20587.5	14161.5	8599.61	8974.2	10414.7	9247.41
ENSMUSG00000032178	Ilf3	protein_coding	0.526124	0.0277397	0.00078659	719.187	325.92	3134.87	2875.69	3542.58	2638.09	2776.06	2418.94	2540.25
ENSMUSG00000074657	Kif5a	protein_coding	0.526626	0.0096554	0.000179493	817.408	386.425	3036.53	3688.58	3233.36	2715.49	2637.92	2658.14	2782.26
ENSMUSG00000026888	Grb14	protein_coding	0.527807	0.0358289	0.00114428	794.122	355.222	3242.81	3562.33	3068.67	2438.4	2509.24	3028.72	2563.2
ENSMUSG00000010453	Kansl3	protein_coding	0.530085	0.0773738	0.00347358	516.658	214.253	3321.68	2621.1	2716.52	2457.85	2199.88	2324.5	2563.2
ENSMUSG00000049327	Kmt5a	protein_coding	0.533182	0.0418849	0.00140169	685.412	308.138	2915.64	3639.35	2837.11	2719.2	2616.06	2474.98	2444.93
ENSMUSG00000020723	Cacng4	protein_coding	0.534806	0.00752714	0.000122103	1050.07	508.919	3602	3639.35	3649.63	2841.77	2670.25	3213.01	2811
ENSMUSG00000059878	Zfp422	protein_coding	0.539978	0.114932	0.00640059	332.131	128.16	2818.66	2374.24	2605.88	2112.41	2334.87	2275.98	2089.93
ENSMUSG00000033326	Kdm4a	protein_coding	0.540254	0.0441485	0.00154511	734.932	334.719	3085.25	3011.15	3530.96	2772.23	2609.77	2304.26	2727.44
ENSMUSG00000033713	Foxn3	protein_coding	0.542149	0.000348433	2.22527e-06	1718.54	880.72	4561.13	4483.24	4274.81	3290.96	3203.44	3675.05	3463.29
ENSMUSG00000068154	Insm1	protein_coding	0.542773	0.094077	0.00467441	744.676	309.026	3627.22	2714.44	3290.9	2506.39	2363.18	3029.98	2282.54
ENSMUSG00000029761	Cald1	protein_coding	0.543267	0.108715	0.00587541	521.97	208.002	3239.8	2617.8	2839.87	2244.95	2120.62	2704.07	2379.59
ENSMUSG00000023033	Scn8a	protein_coding	0.545107	0.105797	0.0055879	363.378	147.608	2585.82	2614.5	2778.27	2464.28	2118.14	2150.61	2246.86
ENSMUSG00000024590	Lmnb1	protein_coding	0.54652	0.0278095	0.00079212	1047.92	499.035	3703.71	2978.54	4144.2	2700.61	2832.22	3084.95	2872.19
ENSMUSG00000049775	Tmsb4x	protein_coding	0.548618	2.93853e-07	5.25475e-10	16330.1	8720.48	18924.3	16599.4	23093.5	12206.1	10675	12619.5	11849.4
ENSMUSG00000037257	Aagab	protein_coding	0.55242	0.110472	0.00605347	334.909	136.976	2796.43	2661.86	2352.8	2188.59	2269.81	2141.62	2312.11
ENSMUSG00000028857	Tmem222	protein_coding	0.55458	0.133602	0.0081059	273.196	103.262	2610.33	2522.87	2372.78	2115.5	2190.99	2016.16	2250.32
ENSMUSG00000029581	Fscn1	protein_coding	0.554892	0.00640224	9.97666e-05	1346.62	685.037	4460.34	3834.28	3682.66	3027.43	3134.07	3428.82	2978.42
ENSMUSG00000032854	Ugt8a	protein_coding	0.555132	0.0760831	0.00336247	595.078	267.366	2562.88	3533.51	2885.14	2477.04	2499.18	2564.42	2434.75
ENSMUSG00000048799	Cep120	protein_coding	0.555336	0.139203	0.00867685	271.732	99.5904	2463.69	2559.09	2483.15	1995.05	2219.52	2254.7	2052.01
ENSMUSG00000042462	Dctpp1	protein_coding	0.555645	0.142366	0.00918369	296.141	81.0741	2640.07	2036.71	2838.49	2275.58	2100.53	2001.73	1917.28
ENSMUSG00000028347	Tmeff1	protein_coding	0.557256	0.0215753	0.000553918	614.484	303.849	2993.53	2894.79	3240.74	2589.36	2561.87	2535.16	2552.44
ENSMUSG00000068749	Psma5	protein_coding	0.558832	0.0443577	0.00156377	686.512	327.643	2930.4	3572.32	2906.83	2676.21	2647.21	2630.36	2440.58
ENSMUSG00000000881	Dlg3	protein_coding	0.561137	0.0792417	0.0036134	447.11	202.71	2578.21	2883.05	2912.23	2359.88	2454.77	2440.63	2213.3
ENSMUSG00000043411	Usp48	protein_coding	0.562828	0.105797	0.00557473	514.121	221.66	2761.83	2750.35	3165.04	2199.63	2275.9	2706.9	2394.74
ENSMUSG00000066232	Ipo7	protein_coding	0.564459	0.00157562	1.44903e-05	1370.53	726.174	4043.5	4279.22	3751.65	3126.91	3230.1	3123.2	3328.42
ENSMUSG00000040183	Ankrd6	protein_coding	0.565129	0.140671	0.00878635	380.225	147.276	2885.91	2283.18	2838.49	2326.96	2149.63	2097.17	2406.73
ENSMUSG00000101609	Kcnq1ot1	lncRNA	0.566451	0.0139748	0.000304453	878.055	449.847	3432.62	3341.97	3447.79	2948.76	2714.08	2908.08	2614.74
ENSMUSG00000052310	Slc39a1	protein_coding	0.566756	0.053685	0.00196116	564.037	271.678	2742.59	3124.94	3037.7	2565.5	2585.98	2500.61	2345.57
ENSMUSG00000074794	Arrdc3	protein_coding	0.567553	0.135999	0.00839025	403.004	159.423	2572.48	2784.19	2813.46	2302.82	2555.38	2118.62	2072.41
ENSMUSG00000032846	Zswim6	protein_coding	0.568333	0.0124344	0.000259126	847.36	436.987	3497.24	3289.68	3311.54	2931.77	2827.94	2669.71	2681.33
ENSMUSG00000035131	Brinp3	protein_coding	0.56859	0.149503	0.0101973	396.52	128.443	2643.75	3074.04	2370.98	1916.87	2401.7	2032.9	2373.48
ENSMUSG00000003410	Elavl3	protein_coding	0.569372	0.0013889	1.20635e-05	5215.61	2795.71	9525	6871.2	8272.35	5040.9	5658.9	6768.62	5115.23
ENSMUSG00000028086	Fbxw7	protein_coding	0.569519	0.0666296	0.00274155	829.376	393.874	3631.42	2931.17	3438.34	3019.15	2761.45	2614.1	2403.74
ENSMUSG00000028010	Gar1	protein_coding	0.570966	0.12409	0.00710082	445.539	188.06	3053.89	2445.97	2839.87	2398.64	2151.99	2256.66	2522.48
ENSMUSG00000001052	Sec24b	protein_coding	0.572486	0.151018	0.0103392	217.782	70.852	2341.3	2639.14	2179.05	2050.19	2103.07	2062.14	2020.98
ENSMUSG00000020167	Tcf3	protein_coding	0.573371	0.142366	0.00915589	346.529	135.305	2311.51	2885.99	2655.97	2194.13	2283.97	2051.7	2347.14
ENSMUSG00000106926	Rpl7-ps7	processed_pseudogene	0.574194	0.138037	0.0085513	321.093	129.784	2770.53	2647.28	2319.32	2352.91	2179.73	2187.57	2117.32
ENSMUSG00000036461	Elf1	protein_coding	0.576188	0.110181	0.00602128	336.994	150.287	2580.11	2567.6	2700.44	2319.78	2334.87	2148.37	2227.59
ENSMUSG00000036902	Neto2	protein_coding	0.577164	0.15288	0.0104862	236.05	81.9856	2582.02	2246.54	2458.08	2180.21	1986.92	2127.92	2054.31
ENSMUSG00000028134	Ptbp2	protein_coding	0.578695	0.0646566	0.00262623	624.921	304.809	3250.31	2987.08	2937.73	2632.31	2311.69	2678.36	2597.73
ENSMUSG00000055945	Prr18	protein_coding	0.579454	0.0547297	0.00202728	733.767	364.09	3380.37	3112.62	3142.43	2708.06	2423.18	2915.92	2569.9
ENSMUSG00000028465	Tln1	protein_coding	0.579522	0.0646566	0.00264275	739.168	361.23	3311.34	3464.05	2863.29	2869.77	2746.75	2437.32	2548.39
ENSMUSG00000068250	Amn1	protein_coding	0.580952	0.0716693	0.00305858	408.056	198.161	2689.25	2820.57	2690.15	2348.23	2363.18	2319.02	2415.64
ENSMUSG00000021268	Meg3	lncRNA	0.581894	0.00320449	4.05217e-05	4465.17	2430.97	7109.53	7203.24	8011.85	5478.54	4483.03	6403.5	4586.62
ENSMUSG00000042700	Sipa1l1	protein_coding	0.581935	0.139203	0.008668	426.072	177.381	2756.6	2553.96	2960.36	2407.58	2532.48	2089.84	2187.66
ENSMUSG00000048537	Phldb1	protein_coding	0.582593	0.105479	0.00551041	619.081	284.829	3229.28	2739.48	3167.54	2557.47	2199.88	2579.62	2717.55
ENSMUSG00000024381	Bin1	protein_coding	0.584183	0.102604	0.00524224	580.781	270.199	2541.59	3419.4	2969.64	2512.61	2410.69	2425.65	2639.34
ENSMUSG00000052727	Map1b	protein_coding	0.584416	0.0237946	0.000629134	2633.1	1379.77	6670.11	4104.33	5579.61	4081.08	3467.16	4151.52	4426.46
ENSMUSG00000105265	Sox2ot	lncRNA	0.584703	0.111513	0.00618173	895.823	409.862	3412.36	3553.57	3324.85	2724.74	2597.12	3263.14	2241.64
ENSMUSG00000022353	Mtss1	protein_coding	0.58581	0.0744472	0.00325213	603.835	295.863	3023.85	3078.19	2989.42	2649.61	2405.3	2744.86	2350.27
ENSMUSG00000022548	Apod	protein_coding	0.586618	0.0176008	0.000419527	1832	972.904	4199	4777.72	4731.93	3690.71	3803.27	3664.01	2921.78
ENSMUSG00000041911	Dlx1	protein_coding	0.588903	0.090632	0.00439905	884.135	425.013	3412.36	2847.53	3929.73	3009.18	2465.14	2914.62	2613.44
ENSMUSG00000006782	Cnp	protein_coding	0.597496	0.00269054	3.07552e-05	3494.76	1966.46	5916.09	7608.2	5686.33	4246.63	5052.98	4704.48	4890.71
ENSMUSG00000002455	Prpf6	protein_coding	0.600566	0.0773738	0.00346674	614.829	311.901	2948.33	3247.42	2935.05	2695.01	2388.99	2701.23	2489.14
ENSMUSG00000021068	Nin	protein_coding	0.60057	0.161604	0.0114355	356.981	138.626	3007.92	2431.19	2461.44	2121.65	2115.66	2478.2	2172.62
ENSMUSG00000021500	Ddx46	protein_coding	0.601224	0.0320043	0.000952486	874.858	470.62	3599.19	3235.46	3369.35	2804.57	2647.21	2847.22	3017.48
ENSMUSG00000059326	Csf2ra	protein_coding	0.602366	0.12698	0.00734804	447.746	209.783	3034.95	2535.03	2795.22	2405.35	2208.67	2457.09	2452.15
ENSMUSG00000027864	Ptgfrn	protein_coding	0.603308	0.164996	0.011823	212.973	77.9721	2459.59	2370.34	2341.75	2148.62	2026.85	2054.33	2085.6
ENSMUSG00000035851	Ythdc1	protein_coding	0.605113	0.0609271	0.00240471	716.622	375.916	3392.02	2921.03	3241.97	2672.43	2542.33	2865.89	2634.18
ENSMUSG00000021810	Ecd	protein_coding	0.605198	0.135248	0.00829215	441.247	203.81	2683.85	2899.18	2772.6	2218.59	2394.45	2232.91	2606.91
ENSMUSG00000026425	Srgap2	protein_coding	0.605475	0.0865097	0.00405532	758.981	384.731	3707.86	3214.13	2771.17	2661.05	2789.13	2776.71	2549.74
ENSMUSG00000028693	Nasp	protein_coding	0.608285	0.0939832	0.00464574	610.818	309.02	3017.49	2674.73	3392.05	2664.85	2534.12	2581.14	2490.54
ENSMUSG00000029126	Nsg1	protein_coding	0.608569	0.0358289	0.00114869	2043.04	1111.34	5214.48	4475.32	4744.29	4094.86	2947.96	3814.89	3910.27
ENSMUSG00000043391	2510009E07Rik	protein_coding	0.610765	0.148091	0.00993073	806.592	363.018	2553.24	3223.47	4037.01	2892.32	2856.32	2463.62	2376.54
ENSMUSG00000018474	Chd3	protein_coding	0.611404	0.0215753	0.000548167	1810.98	1010.19	5132.17	3770.27	4704.1	3676.25	3658.42	3698.18	3274.69
ENSMUSG00000031548	Sfrp1	protein_coding	0.61143	0.130052	0.00769184	579.457	277.682	3145.64	3122.21	2697.51	2396.39	2363.18	2840.53	2406.73
ENSMUSG00000023944	Hsp90ab1	protein_coding	0.612357	4.76726e-08	6.69816e-11	11948.4	7174.52	15512.5	14429.4	15411.3	10485	9619.13	10611.8	10305.6
ENSMUSG00000019132	BC005537	protein_coding	0.612998	0.0358289	0.00114489	836.539	459.46	3624.42	3290.99	3129.81	2757.72	2888.59	2881.78	2728.67
ENSMUSG00000033595	Lgi3	protein_coding	0.61301	0.167342	0.0121835	285.868	114.56	2465.74	2299.96	2781.11	2221.26	2245.02	2166.06	2063.44
ENSMUSG00000031245	Hmgn5	protein_coding	0.616406	0.0378388	0.00122762	1151.68	634.823	4092.52	3187.3	3960.51	3065.26	3170.19	2976.66	3085.59
ENSMUSG00000030788	Rnf141	protein_coding	0.617675	0.0385681	0.00126114	767.345	424.667	3396.39	3137.22	3240.74	2788.45	2702.08	2659.59	2886.12
ENSMUSG00000022914	Brwd1	protein_coding	0.619351	0.106002	0.00567314	480.567	246.147	2732.02	2881.58	2925.68	2559.48	2299.9	2452.18	2496.14
ENSMUSG00000022044	Stmn4	protein_coding	0.620113	0.0792417	0.00359573	989.726	526.356	3771.17	3240.78	3634.77	2859.31	2816.5	3329.14	2618.65
ENSMUSG00000021270	Hsp90aa1	protein_coding	0.620413	0.0019343	2.02596e-05	3344.78	1974.59	6081.85	6651.49	6014.06	5009.95	4535.59	4225.37	5155.56
ENSMUSG00000060216	Arrb2	protein_coding	0.620843	0.16872	0.0123438	256.545	87.8916	2295.12	2567.6	2544.86	2036.11	2170.6	1938.06	2241.64
ENSMUSG00000011884	Gltp	protein_coding	0.62293	0.137156	0.00847919	1072.59	532.982	2803.29	4099.66	3984.62	2674.32	3218.69	2597.69	3163.14
ENSMUSG00000027993	Trim2	protein_coding	0.623019	0.00292649	3.57583e-05	2402.02	1419.12	5281.83	5502.03	4866.32	4317.02	3837.62	4312.12	3866.01
ENSMUSG00000061306	Slc38a10	protein_coding	0.624109	0.140758	0.0088277	413.344	202.348	2732.02	2863.86	2625.77	2215.91	2348.17	2510.11	2388.7
ENSMUSG00000028034	Fubp1	protein_coding	0.625028	0.0666296	0.00276419	939.117	513.152	3572.45	3322.43	3564.59	2649.61	2921.87	3232.17	2751.96
ENSMUSG00000058558	Rpl5	protein_coding	0.625589	0.00165706	1.56626e-05	2156.38	1286.25	5286.72	4679.81	4856.1	3925.38	3766.45	3939.53	4064.87
ENSMUSG00000000184	Ccnd2	protein_coding	0.626476	0.0100657	0.000190283	10175.7	5945.43	15776	9767.33	14388.9	9555.94	7537.19	10883	7947.68
ENSMUSG00000020297	Nsg2	protein_coding	0.626612	0.0961894	0.00482852	1262.72	669.144	4168.87	2910.85	4508.9	3197.09	3085.83	3154.98	3054.99
ENSMUSG00000022749	Tbc1d23	protein_coding	0.629233	0.180342	0.0134755	395.111	159.117	2502.14	3187.3	2363.74	2398.64	2394.45	2092.29	2198.75
ENSMUSG00000024268	Celf4	protein_coding	0.630178	0.0613923	0.00243091	1801.39	1002.5	4945.47	4261.97	4393.44	4075.57	3071.37	3922.44	3142.82
ENSMUSG00000022536	Glyr1	protein_coding	0.634112	0.00670108	0.000106607	1312.27	784.123	3858.4	4125.33	3883.35	3283.21	3257.86	3303.32	3284.04
ENSMUSG00000022475	Hdac7	protein_coding	0.634797	0.0807854	0.0037457	691.316	380.859	3046.01	3169.78	3245.66	2755.9	2494.12	2841.87	2652.16
ENSMUSG00000017843	Ppp2r5c	protein_coding	0.640087	0.116418	0.00654284	837.445	447.899	3275.71	3569.82	3208.64	2883.67	2403.5	2851.23	3004.14
ENSMUSG00000041020	Map7d2	protein_coding	0.641578	0.185379	0.0142782	386.498	167.573	2627.12	3032.24	2388.88	2103.02	2281.96	2326.33	2450.71
ENSMUSG00000079184	Mphosph8	protein_coding	0.641697	0.0646566	0.00263961	1408.28	801.87	4483.37	4237.77	3466.64	3556.51	2941.12	3394.26	3309.89
ENSMUSG00000054237	Fra10ac1	protein_coding	0.641719	0.185408	0.0143374	235.941	92.2828	2402.91	2604.55	2280.82	2103.02	2186.5	2056.95	2127.54
ENSMUSG00000021428	Riok1	protein_coding	0.642811	0.18435	0.0141753	253.418	95.9633	2587.71	2224.26	2563.86	2118.58	2255.43	2059.55	2067.95
ENSMUSG00000103932	Gm36963	TEC	0.643384	0.182137	0.0137567	309.113	112.952	2580.11	2263.96	2816.25	2375.99	2181.99	1992.82	2087.77
ENSMUSG00000004268	Emg1	protein_coding	0.64364	0.141324	0.0089896	426.193	221.837	2649.27	2954.23	2673.87	2380.55	2392.64	2362.14	2496.14
ENSMUSG00000022770	Dlg1	protein_coding	0.643863	0.111316	0.00613207	606.012	329.743	2915.64	3297.56	2872.87	2561.49	2542.33	2541.36	2764.13
ENSMUSG00000060586	H2-Eb1	protein_coding	0.644215	0.179187	0.0133206	260.18	91.0304	2634.53	2644.03	2086.84	2093.49	2132.86	2170.41	2065.7
ENSMUSG00000031969	Acad8	protein_coding	0.645134	0.167342	0.0121217	399.412	195.691	2967.78	2582.81	2588.88	2362.2	2285.97	2270.23	2496.14
ENSMUSG00000055612	Cdca7	protein_coding	0.648278	0.126597	0.00728818	720.98	391.011	3358.44	2725.43	3461.93	2610.96	2668.72	2809.5	2732.36
ENSMUSG00000086429	Gt(ROSA)26Sor	lncRNA	0.648293	0.185408	0.0144257	461.065	210.77	3102.38	2420	2879.7	2139.75	2502.54	2457.09	2414.16
ENSMUSG00000024426	Atat1	protein_coding	0.648579	0.178124	0.0131961	385.003	183.762	2647.43	2567.6	2864.66	2502.23	2353.82	2281.7	2164.99
ENSMUSG00000022684	Bfar	protein_coding	0.651689	0.140758	0.00881808	971.423	520.317	3643.98	3629.46	3309.12	2797.42	2849.25	2495.83	3415.01
ENSMUSG00000039967	Zfp292	protein_coding	0.651713	0.0909124	0.00442427	850.065	482.989	3336.42	3347.17	3427.7	2737.62	3139.25	2879.14	2622.54
ENSMUSG00000079523	Tmsb10	protein_coding	0.651973	0.182137	0.0137563	509.328	248.118	2553.24	2811.52	3264.06	2502.23	2228.11	2479.82	2597.73
ENSMUSG00000022425	Enpp2	protein_coding	0.654843	0.197003	0.0161015	4196.82	1874.07	8457.69	8069.93	4870.41	4092.11	4674.15	5891.14	3741.35
ENSMUSG00000041298	Katnal1	protein_coding	0.655348	0.185712	0.0145173	407.361	195.054	2837.32	2781.13	2571.72	2371.41	2325.27	2546	2143.56
ENSMUSG00000034863	Ano8	protein_coding	0.656132	0.164667	0.0117785	414.74	214.724	2606.58	2952.8	2660.46	2425.28	2279.94	2437.32	2430.37
ENSMUSG00000027080	Med19	protein_coding	0.656787	0.129043	0.00757124	666.439	369.198	3215.7	2922.48	3213.59	2881.93	2721.55	2479.82	2577.89
ENSMUSG00000010608	Rbm25	protein_coding	0.657207	0.0109465	0.000218118	2165.44	1340.63	5019.87	4819.83	5017.98	3582.98	4029.72	4251.26	4086.09
ENSMUSG00000026102	Inpp1	protein_coding	0.657697	0.16872	0.0123485	386.572	199.023	2551.3	2890.39	2642.44	2329.34	2323.34	2355.06	2443.48
ENSMUSG00000027298	Tyro3	protein_coding	0.657712	0.19277	0.015442	437.121	204.382	2869.25	2559.09	2897.36	2610.96	2123.09	2326.33	2385.67
ENSMUSG00000026640	Plxna2	protein_coding	0.657833	0.19432	0.0156866	265.492	107.014	2504.13	2297.88	2649.97	2046.71	2242.92	2092.29	2231.12
ENSMUSG00000021431	Snrnp48	protein_coding	0.658247	0.179935	0.0134222	490.627	247.393	3060.18	2932.62	2571.72	2400.88	2487.36	2645.03	2270.79
ENSMUSG00000041852	Tcf20	protein_coding	0.659078	0.195826	0.0158787	359.127	162.918	2621.54	2747.25	2590.43	2547.38	2175.18	2228.89	2153.38
ENSMUSG00000021087	Rtn1	protein_coding	0.659197	0.00292649	3.59253e-05	2837.37	1790.35	5814.32	5195.66	6080.4	4519.23	4382.69	4666.42	4525.44
ENSMUSG00000021731	Mrps30	protein_coding	0.659407	0.19652	0.0159646	330.065	135.88	2847.45	2541.94	2397.74	2160.27	2181.99	2067.28	2455.03
ENSMUSG00000031628	Casp3	protein_coding	0.659945	0.172708	0.0126625	568.443	293.636	3177.77	2676.33	3060.95	2547.38	2702.08	2606.66	2279.2
ENSMUSG00000076431	Sox4	protein_coding	0.660381	0.0344084	0.00107238	4272.85	2601.59	7030.31	6326.3	8346.51	5517.71	4609.3	6630.74	4958.34
ENSMUSG00000031822	Gse1	protein_coding	0.660913	0.191339	0.0151384	693.358	335.685	3205.12	2577.75	3615.29	2314.96	2482.26	2900.22	2707.62
ENSMUSG00000041592	Sdk2	protein_coding	0.663118	0.18982	0.0149111	342.297	169.53	2600.94	2614.5	2661.96	2288.05	2263.67	2448.89	2193.23
ENSMUSG00000028772	Zcchc17	protein_coding	0.663952	0.158344	0.0109551	610.224	329.665	3136.41	2679.53	3273.84	2487.58	2793.47	2581.14	2541.61
ENSMUSG00000035277	Arx	protein_coding	0.665276	0.12547	0.00719579	1392.84	793.505	4503.8	3294.93	4315.19	3022.46	3010.24	3702.57	3408.94
ENSMUSG00000023022	Lima1	protein_coding	0.665371	0.159579	0.0111292	778.868	421.877	3375.99	3212.79	3234.59	2923.24	2353.82	2985.61	2705.13
ENSMUSG00000101970	1810026B05Rik	lncRNA	0.665556	0.158711	0.0110281	603.995	328.021	2712.52	3071.27	3283.6	2614.86	2614.49	2744.86	2417.12
ENSMUSG00000014195	Dnajc7	protein_coding	0.669585	0.105917	0.00561593	1277.59	749.187	4391.01	3967.94	3350.16	3292.51	2884.4	3303.32	3437.19
ENSMUSG00000024298	Zfp871	protein_coding	0.670702	0.142366	0.00920135	923.469	522.179	3378.91	2977.12	3998.84	2855.81	3135.37	2912	2724.97
ENSMUSG00000009828	Ick	protein_coding	0.671816	0.204374	0.0174238	443.385	206.113	2760.09	2559.09	3028.62	2130.76	2524.22	2553.7	2246.86
ENSMUSG00000036098	Myrf	protein_coding	0.672997	0.200652	0.0166317	504.423	202.171	3141.02	3012.56	2444.52	2331.72	2092.81	2789.05	2141.58
ENSMUSG00000026571	Dcaf6	protein_coding	0.673734	0.202744	0.0171312	436.664	212.801	2756.6	2929.73	2643.95	2429.67	2130.43	2376.15	2583.2
ENSMUSG00000016559	H3f3b	protein_coding	0.674287	0.0118976	0.000246189	5419.98	3461.94	8425.65	7205.3	9680.65	6130.16	6570.9	7098.81	5692.14
ENSMUSG00000037742	Eef1a1	protein_coding	0.676426	0.029785	0.000875023	1465.23	925.735	3954.11	4065.73	4398.71	3637.06	3430.83	3306.85	3501.21
ENSMUSG00000032525	Nktr	protein_coding	0.677241	0.142366	0.00912378	839.518	484.058	3089.93	3567.32	3400.39	2531.11	2921.87	2927.65	3004.14
ENSMUSG00000046062	Ppp1r15b	protein_coding	0.677746	0.184172	0.0141035	579.086	313.431	3064.9	3227.47	2664.94	2702.48	2563.49	2649.41	2371.95
ENSMUSG00000030209	Grin2b	protein_coding	0.678217	0.200652	0.0166847	437.537	224.202	3042.85	2637.51	2640.93	2442.75	2585.98	2296.8	2307.24
ENSMUSG00000061315	Naca	protein_coding	0.678994	0.133369	0.00805414	1089.57	640.505	3378.91	3436.02	4197.91	3449.43	2876	3014.83	2967.18
ENSMUSG00000054364	Rhob	protein_coding	0.679095	0.0431947	0.0015007	1927.05	1209.28	4552.23	4287.26	5191.62	3769.72	4235.6	3679.46	3621.4
ENSMUSG00000060657	Marf1	protein_coding	0.679835	0.201253	0.0168375	421.193	218.586	2854.17	2599.55	2803.65	2403.11	2242.92	2582.65	2358.06
ENSMUSG00000006333	Rps9	protein_coding	0.681807	0.0140997	0.000313913	2925.2	1889.85	5847.88	5350.4	6181.63	4471.3	4529.17	5143.21	4400.48
ENSMUSG00000067787	Blcap	protein_coding	0.682405	0.210829	0.0186081	402.914	196.125	2948.33	2458.77	2742.57	2314.96	2236.61	2285.5	2567.22
ENSMUSG00000020900	Myh10	protein_coding	0.683356	0.210829	0.0185376	441.578	218.222	2674.8	3131.77	2514.31	2477.04	2414.27	2492.64	2200.58
ENSMUSG00000042426	Dhx29	protein_coding	0.683826	0.208916	0.0181991	296.259	127.992	2591.5	2669.91	2361.93	2295.46	2317.53	2139.36	2056.61
ENSMUSG00000020458	Rtn4	protein_coding	0.684206	0.00552326	7.9773e-05	3845.86	2523.16	6316.72	6725.18	7313.77	5683.88	4946.74	5346.51	5429.07
ENSMUSG00000026737	Pip4k2a	protein_coding	0.68476	0.201056	0.0167439	514.793	273.64	3096.16	2734.81	2856.42	2640.02	2670.25	2360.37	2320.17
ENSMUSG00000037876	Jmjd1c	protein_coding	0.686206	0.20346	0.017282	434.51	229.863	2860.88	2768.87	2696.04	2470.67	2492.43	2503.78	2206.06
ENSMUSG00000018401	Mtmr4	protein_coding	0.687003	0.213549	0.0189357	513.16	258.696	3093.04	2773.47	2814.85	2724.74	2568.33	2374.41	2189.52
ENSMUSG00000040325	Dcaf1	protein_coding	0.687989	0.199853	0.0164395	225.888	85.246	2535.73	2433.05	2266.98	2006.63	2165.99	2159.48	2056.61
ENSMUSG00000033671	Cep350	protein_coding	0.688227	0.210829	0.0186055	396.219	204.24	2751.36	2701.81	2691.62	2183.01	2357.58	2541.36	2387.19
ENSMUSG00000026830	Ermn	protein_coding	0.688857	0.173151	0.012717	879.849	505.26	2889.23	3827.06	3468.99	2772.23	2905.28	3124.42	2722.5
ENSMUSG00000070639	Lrrc8b	protein_coding	0.689634	0.218992	0.0198321	310.91	142.765	2348.06	2863.86	2463.12	2168.88	2285.97	2289.28	2225.82
ENSMUSG00000072235	Tuba1a	protein_coding	0.691296	0.0202591	0.000496839	9711.48	6346.42	11655.5	11104.3	15768.4	10601.4	7957.12	9157.81	9880.79
ENSMUSG00000019907	Ppp1r12a	protein_coding	0.691298	0.146909	0.0096975	888.251	531.01	3710.62	3218.13	3322.43	2755.9	2887.19	3233.37	2796.68
ENSMUSG00000026238	Ptma	protein_coding	0.691772	0.0806443	0.00372008	2347.69	1480.95	5623.07	4373.09	5453.59	4182.63	3780.28	4755.42	3896.17
ENSMUSG00000000149	Gna12	protein_coding	0.693602	0.174744	0.0128564	690.286	401.533	3127.15	3496.99	2805.06	2655.34	2743.8	2661.04	2829.98
ENSMUSG00000037111	Setd7	protein_coding	0.694741	0.185408	0.0144199	686.834	395.189	3461.43	2850.5	3109.54	2808.13	2679.39	2505.36	2844.12
ENSMUSG00000020189	Osbpl8	protein_coding	0.695279	0.213318	0.018855	433.53	232.939	2510.11	3035.04	2749.75	2420.88	2512.58	2384.83	2399.25
ENSMUSG00000078676	Casc3	protein_coding	0.695794	0.215669	0.0193659	516.411	274.533	3089.93	2469.65	3096.82	2547.38	2553.76	2539.82	2382.64
ENSMUSG00000055093	Gm8430	processed_pseudogene	0.697316	0.105797	0.00554245	917.013	575.467	3714.77	3220.8	3430.06	3014.17	2903.89	3011.03	3027.45
ENSMUSG00000071659	Hnrnpul2	protein_coding	0.698492	0.0748821	0.00328069	1175.7	754.012	3882.77	3538.54	3937.43	3134.95	3165.05	3256.01	3403.88
ENSMUSG00000015806	Qdpr	protein_coding	0.69956	0.0716693	0.0030667	2450.31	1578.51	5193.63	6082.87	4513.08	4342.64	4200.46	4638.32	3910.27
ENSMUSG00000028926	Cdk14	protein_coding	0.700709	0.225468	0.020887	439.536	227.629	2549.36	2810.01	2973.6	2567.5	2353.82	2505.36	2225.82
ENSMUSG00000038880	Mrps34	protein_coding	0.701125	0.229092	0.0215698	387.976	181.412	2514.08	2553.96	3003.84	2350.57	2087.62	2376.15	2457.91
ENSMUSG00000000682	Cd52	protein_coding	0.702099	0.230048	0.0218324	402.237	191.29	2363.67	2913.77	2852.29	2359.88	2495.81	2360.37	2147.5
ENSMUSG00000009030	Pdcl	protein_coding	0.702283	0.229825	0.0217773	480.305	245.567	2945.08	2442.29	3105.73	2595.28	2273.87	2506.95	2420.08
ENSMUSG00000026883	Dab2ip	protein_coding	0.70262	0.229092	0.0216246	405.067	206.834	2967.78	2579.44	2621.2	2369.11	2510.92	2425.65	2187.66
ENSMUSG00000030786	Itgam	protein_coding	0.702647	0.197003	0.0160625	262.704	95.5521	2168.57	2621.1	2618.15	2168.88	2038.46	2024.61	2255.48
ENSMUSG00000025967	Eef1b2	protein_coding	0.702683	0.0758716	0.00334159	2337.5	1508.83	5144.48	4915.85	5375.89	4938.83	3903.64	3782.35	4113.71
ENSMUSG00000027963	Extl2	protein_coding	0.703574	0.221173	0.0202273	389.43	165.471	2157.53	2856.45	2989.42	2438.4	2251.28	2226.88	2245.12
ENSMUSG00000024096	Ralbp1	protein_coding	0.703739	0.143382	0.00932127	1320.13	819.532	4508.91	3733.8	3631.34	3543.23	2984.66	3234.56	3533.95
ENSMUSG00000022000	Zc3h13	protein_coding	0.704265	0.23272	0.0226043	734.232	381.275	2475.94	3662.78	3396.82	2640.02	2877.4	2753.21	2470.76
ENSMUSG00000019087	Atp6ap1	protein_coding	0.704309	0.16872	0.0123069	817.184	497.099	3189.95	3664.01	3108.27	2685.63	2823.66	2949.67	3020.81
ENSMUSG00000057406	Nsd2	protein_coding	0.704321	0.23272	0.022621	469.915	236.216	2899.16	2708.14	2882.42	2557.47	2366.9	2132.52	2630.31
ENSMUSG00000047945	Marcksl1	protein_coding	0.704971	0.204374	0.0175822	941.8	542.905	3735.45	2820.57	3854.52	3081.58	2673.3	3033.75	2960.41
ENSMUSG00000026787	Gad2	protein_coding	0.709038	0.228567	0.0214583	606.608	334.477	2805	3207.44	3078.93	2845.29	2313.64	2711.15	2536.17
ENSMUSG00000084111	Gm15710	processed_pseudogene	0.711031	0.214615	0.0191484	1130.27	655.579	3952.77	3695.93	3540.25	3506.19	2953.43	3347.83	2526.6
ENSMUSG00000059119	Nap1l4	protein_coding	0.712774	0.094077	0.00467115	1586.94	1035.83	4526.76	4190.39	4136.65	3798.25	3212.34	3810.56	3608.7
ENSMUSG00000054455	Vapb	protein_coding	0.713042	0.0866414	0.00408333	1125.07	738.855	3927.26	3554.82	3688.34	3225.46	3259.12	3112.13	3283
ENSMUSG00000020029	Nudt4	protein_coding	0.713478	0.213549	0.0189573	751.042	440.817	3122.52	3370.49	3214.83	2524.97	2582.78	3066.31	2927.49
ENSMUSG00000061603	Akap6	protein_coding	0.713657	0.225237	0.0207428	741.177	426.053	3209.66	3009.73	3440.71	2510.54	2612.92	2721.04	3157.8
ENSMUSG00000068798	Rap1a	protein_coding	0.713819	0.18385	0.0139725	736.869	454.304	3265.27	2947.05	3426.51	2936.88	2712.58	2712.57	2859.36
ENSMUSG00000071650	Ganab	protein_coding	0.715989	0.149503	0.010149	1066.72	678.756	3611.82	3970.31	3358.56	2919.82	3101.55	3362.97	3151.39
ENSMUSG00000022090	Pdlim2	protein_coding	0.716379	0.243862	0.0243796	558.271	299.952	3380.37	2832.59	2633.37	2607.05	2601.87	2306.12	2671.23
ENSMUSG00000087370	Tmem170b	protein_coding	0.717694	0.245984	0.0250167	418.678	213.25	2884.24	2884.52	2456.39	2334.1	2542.33	2200.19	2463.64
ENSMUSG00000029578	Wipi2	protein_coding	0.718429	0.246592	0.0252293	589.335	306.824	2411.46	3098.89	3427.7	2425.28	2519.24	2653.78	2650.88
ENSMUSG00000079215	Zfp664	protein_coding	0.718821	0.216929	0.0195067	663.948	395.931	2977.46	3002.67	3357.36	2466.41	2718.56	2848.56	2803.85
ENSMUSG00000022500	Litaf	protein_coding	0.719267	0.247414	0.0254004	465.368	244.154	2580.11	3123.57	2739.69	2389.63	2240.82	2621.51	2523.86
ENSMUSG00000062373	Tmem65	protein_coding	0.720039	0.245237	0.0248088	599.373	329.905	2547.42	3471.67	2988.1	2695.01	2686.98	2538.27	2490.54
ENSMUSG00000056966	Gjc3	protein_coding	0.720315	0.210829	0.0185588	489.475	296.679	2902.46	2837.08	2844.02	2481.26	2494.12	2603.68	2605.6
ENSMUSG00000022314	Rad21	protein_coding	0.723167	0.182137	0.0136821	988.82	626.24	3327.58	3469.13	3847.85	3255.21	3148.3	3056.32	2772.61
ENSMUSG00000045636	Mtus1	protein_coding	0.723669	0.235998	0.0230301	399.531	233.773	2647.43	2698.64	2812.06	2427.48	2480.56	2418.94	2399.25
ENSMUSG00000062328	Rpl17	protein_coding	0.724129	0.106861	0.00574641	2028.67	1351.56	4709.14	4346.83	5322.96	3914.16	3631.45	4066.64	4388.82
ENSMUSG00000043241	Upf2	protein_coding	0.724281	0.225468	0.0208384	765.593	461.269	3227.77	3533.51	2993.36	2895.77	2520.9	3003.43	2825.25
ENSMUSG00000029629	Phf14	protein_coding	0.725016	0.142366	0.00913547	1276.51	835.891	3842.12	3670.16	4217.18	3101.08	3237.69	3440.28	3612.61
ENSMUSG00000036572	Upf3b	protein_coding	0.725596	0.227026	0.0212266	786.777	474.853	3532.83	3365.32	2937.73	2907.82	3084.52	2739.28	2599.04
ENSMUSG00000032621	Srek1	protein_coding	0.7265	0.230204	0.0219209	751.671	451.74	3727.19	3087.86	2853.67	2923.24	2708.09	2804.06	2772.61
ENSMUSG00000059586	Nsmce2	protein_coding	0.727411	0.259077	0.0273758	350.225	184.982	2818.66	2451.47	2630.33	2268.02	2408.9	2256.66	2397.75
ENSMUSG00000024991	Eif3a	protein_coding	0.727422	0.184172	0.0141171	1780.5	1140.04	5517.89	3825.86	4138.81	3650.15	4097.7	3482.51	3731.75
ENSMUSG00000048578	Mlec	protein_coding	0.727563	0.258984	0.027258	496.04	246.353	2923.85	2982.81	2698.97	2199.63	2399.89	2849.9	2287.53
ENSMUSG00000039183	Nubp2	protein_coding	0.72818	0.243862	0.0243336	497.453	292.848	3116.33	2642.4	2841.26	2531.11	2560.25	2468.5	2599.04
ENSMUSG00000028484	Psip1	protein_coding	0.728403	0.133369	0.00802902	1318.38	875.854	3984.9	4321.66	3569.22	3284.76	3428.4	3352.5	3549.76
ENSMUSG00000004530	Coro1c	protein_coding	0.729679	0.259077	0.0273847	624.09	317.634	2753.11	2720.73	3633.63	2696.88	2682.43	2688.39	2213.3
ENSMUSG00000066800	Rnasel	protein_coding	0.730131	0.19886	0.0163325	462.386	162.675	3232.29	2233.24	2879.7	2493.88	2017.95	2497.43	2018.51
ENSMUSG00000068740	Celsr2	protein_coding	0.730235	0.260529	0.0277534	542.972	299.988	3108.59	2553.96	3124.75	2418.67	2720.06	2400.29	2649.6
ENSMUSG00000021892	Sh3bp5	protein_coding	0.730331	0.21378	0.0190051	243.778	92.8451	2241.71	2697.06	2374.58	2171.73	2055.36	2027.39	2213.3
ENSMUSG00000043448	Gjc2	protein_coding	0.731235	0.243862	0.0243893	413.358	247.287	2708.96	2748.8	2769.75	2403.11	2451.29	2460.36	2512.83
ENSMUSG00000026585	Kifap3	protein_coding	0.731824	0.184172	0.0141381	1447.04	938.903	4121.54	3608.4	4603.7	3552.09	3698.11	3082.47	3595.97
ENSMUSG00000029687	Ezh2	protein_coding	0.732313	0.264599	0.0284911	572.872	297.601	3367.22	2524.62	3006.46	2861.05	2319.47	2455.46	2512.83
ENSMUSG00000039347	Atp6v0e2	protein_coding	0.733116	0.243238	0.0240884	696.613	422.545	3484.38	3152.17	2821.83	2900.94	2650.3	2620.03	2845.3
ENSMUSG00000045211	Nudt18	protein_coding	0.733548	0.185408	0.0144462	221.694	73.0328	2600.94	2324.61	2276.89	2213.22	2011.92	2051.7	1954.27
ENSMUSG00000044155	Lsm8	protein_coding	0.734523	0.265053	0.0287769	502.142	284.554	2815.25	3012.56	2809.26	2535.19	2487.36	2291.16	2754.4
ENSMUSG00000030020	Prickle2	protein_coding	0.735169	0.243862	0.0242992	278.159	121.706	2643.75	2491.16	2397.74	2326.96	2271.84	2097.17	2047.36
ENSMUSG00000033161	Atp1a1	protein_coding	0.735436	0.26976	0.0294604	591.339	311.973	3373.07	2663.47	2963.02	2334.1	2863.36	2694.11	2344
ENSMUSG00000020132	Rab21	protein_coding	0.735729	0.191235	0.0150467	1036.66	676.041	3438.39	3772.7	3624.46	2845.29	3396.71	3104.74	3166.34
ENSMUSG00000021710	Nln	protein_coding	0.73597	0.2475	0.0254802	482.439	292.11	2717.86	2954.23	2874.24	2453.55	2656.46	2513.26	2526.6
ENSMUSG00000030016	Zfp638	protein_coding	0.736208	0.260667	0.0278014	605.417	354.417	3280.18	3153.53	2627.29	2719.2	2553.76	2768.44	2533.44
ENSMUSG00000026944	Abca2	protein_coding	0.737095	0.202744	0.0171556	788.449	511.266	3162.5	3574.81	3113.35	2941.98	2809.33	2956.12	2867.53
ENSMUSG00000025290	Rps24	protein_coding	0.738306	0.0471071	0.00167273	4690.71	3296.09	8390.16	6405.73	8226.32	6128.93	6196.56	6279.57	6185.27
ENSMUSG00000020181	Nav3	protein_coding	0.738557	0.230864	0.0220681	361.884	146.915	2595.29	2570.99	2802.25	2462.14	1935.15	2344.37	2176.41
ENSMUSG00000030282	Cmas	protein_coding	0.739855	0.258833	0.027205	260.947	120.908	2363.67	2671.52	2394.2	2096.68	2208.67	2210.56	2246.86
ENSMUSG00000042590	Ipo11	protein_coding	0.740304	0.200652	0.0165947	219.69	76.6506	2520.01	2261.8	2418.74	2154.47	1977.13	2163.87	1982.31
ENSMUSG00000048429	Timm29	protein_coding	0.740455	0.275076	0.0306382	620.215	351.811	2852.49	2932.62	3357.36	2394.14	2634.81	2511.68	2979.55
ENSMUSG00000022285	Ywhaz	protein_coding	0.740464	0.162713	0.0115737	1321.72	888.39	4162.31	4010.48	3725.71	3683.49	3105.46	3436.85	3443.22
ENSMUSG00000022822	Abcc5	protein_coding	0.741668	0.275493	0.0309483	551.418	316.72	3235.29	3062.94	2514.31	2524.97	2540.69	2661.04	2599.04
ENSMUSG00000002477	Snrpd1	protein_coding	0.742182	0.210829	0.0185708	877.329	572.419	3409.46	3093.38	3699.69	2902.66	2920.49	3004.7	3108.37
ENSMUSG00000041235	Chd7	protein_coding	0.743204	0.253958	0.0264695	988.79	609.124	3571.04	3065.72	3983.53	2822.35	2789.13	3365.29	3143.9
ENSMUSG00000019927	Ube2d1	protein_coding	0.743285	0.263605	0.0282494	356.798	166.974	2529.85	2665.08	2749.75	2239.74	2388.99	2468.5	2033.15
ENSMUSG00000015090	Ptgds	protein_coding	0.743302	0.156717	0.0108094	3977.75	2717.22	6023.51	8247.64	6486.69	5637.4	5056.1	6656.86	4886.37
ENSMUSG00000030284	Creld1	protein_coding	0.743598	0.149503	0.0101613	216.003	59.7444	2336.77	2410.6	2442.82	1966.65	2204.28	1880.5	1990.34
ENSMUSG00000030744	Rps3	protein_coding	0.744497	0.0738547	0.00320738	2885.42	2031.69	5773.52	5433.32	6045.3	4993.16	4686.88	4337.81	5174.41
ENSMUSG00000036634	Mag	protein_coding	0.744946	0.200652	0.0166597	1583.5	1053.1	4578.92	4398.15	3855.63	3778.29	3579.53	3996.94	3151.39
ENSMUSG00000031647	Mfap3l	protein_coding	0.745289	0.175143	0.0129081	1193.42	807.061	3888.17	3847.5	3694.02	3287.86	3050.23	3306.85	3592.05
ENSMUSG00000117901	AC109619.1	lncRNA	0.745544	0.237611	0.0233089	333.748	137.204	2875.92	2395.42	2530.46	1949.4	2332.96	2285.5	2294.14
ENSMUSG00000060036	Rpl3	protein_coding	0.746469	0.202293	0.0169762	1219.08	814.041	3700.94	3918.06	3905.47	3364.72	2990.06	3229.78	3679.69
ENSMUSG00000027210	Meis2	protein_coding	0.746576	0.182242	0.0138037	3907.31	2642.24	7597.76	4967.51	7931.77	5899.04	4917.47	5548.14	5564.29
ENSMUSG00000031939	Taf1d	protein_coding	0.746733	0.276938	0.031397	769.524	458.995	3637	2679.53	3408.72	2848.8	2816.5	2945.8	2636.76
ENSMUSG00000027852	Nras	protein_coding	0.747339	0.201604	0.0168926	1390.66	926.914	4101.76	3799.32	4248.17	3477.88	3097.62	3367.62	3914.03
ENSMUSG00000023004	Tuba1b	protein_coding	0.747609	0.142366	0.00915629	1796.62	1240.8	4544.59	4037.55	4994.64	3725.29	3798.67	4127.49	3818.66
ENSMUSG00000083899	Gm12346	transcribed_processed_pseudogene	0.748248	0.278228	0.0317046	336.623	169.463	2422.07	2866.82	2532.06	2242.35	2170.6	2381.36	2397.75
ENSMUSG00000008206	Cers4	protein_coding	0.748284	0.285462	0.0335452	433.38	245.372	2768.79	2653.78	2894.65	2527.02	2317.53	2630.36	2313.72
ENSMUSG00000006932	Ctnnb1	protein_coding	0.748441	0.0378143	0.001222	3087.95	2217.08	6061.62	5720.98	6133	4701.51	5020.75	5092.33	5225.73
ENSMUSG00000054604	Cggbp1	protein_coding	0.748739	0.278119	0.0316521	790.07	476.961	3893.58	2910.85	3006.46	2702.48	2931.51	2733.68	2989.63
ENSMUSG00000031229	Atrx	protein_coding	0.750087	0.225468	0.020906	1770.81	1165.2	5498.5	3769.06	4179.68	3684.93	3745.67	4118.07	3540.88
ENSMUSG00000051177	Plcb1	protein_coding	0.750475	0.126597	0.0072928	1180.37	825.859	3714.77	3885.85	3780.86	3340.25	3397.93	3322.11	3292.32
ENSMUSG00000032399	Rpl4	protein_coding	0.75063	0.12409	0.00709448	4371.16	3063.03	7758.23	6285.48	7973.23	5438.05	5403.37	5926.28	6991.07
ENSMUSG00000037652	Phc3	protein_coding	0.750671	0.283233	0.0329215	765.912	460.01	3223.25	3730.15	2765.48	2815.25	2860.55	2985.61	2585.85
ENSMUSG00000026020	Nop58	protein_coding	0.751056	0.288421	0.0342244	780.581	454.464	3336.42	2742.59	3698.55	2643.86	2535.77	3043.8	2969.43
ENSMUSG00000052557	Gan	protein_coding	0.751554	0.183968	0.014005	337.206	106.899	2504.13	2487.6	2839.87	2285.57	2355.7	1853.24	2008.48
ENSMUSG00000097767	Miat	lncRNA	0.75187	0.259703	0.0276322	488.388	218.36	3504.38	2401.14	2544.86	2268.02	2170.6	2525.81	2593.78
ENSMUSG00000039367	Sec24c	protein_coding	0.752359	0.289927	0.0349726	601.073	334.876	3060.18	3158.95	2853.67	2997.52	2472.01	2618.55	2294.14
ENSMUSG00000033237	Arid2	protein_coding	0.752999	0.289927	0.0347874	551.568	296.271	3217.21	2657.01	2963.02	2255.27	2385.34	2818.98	2664.89
ENSMUSG00000030357	Fkbp4	protein_coding	0.7543	0.287867	0.034122	760.646	461.153	3277.2	3378.25	3090.44	2817.03	2534.12	3241.72	2622.54
ENSMUSG00000022377	Asap1	protein_coding	0.755431	0.292427	0.0354468	768.197	459.121	3699.56	2846.04	3194.98	2862.8	2711.09	3113.36	2536.17
ENSMUSG00000022200	Golph3	protein_coding	0.755936	0.262332	0.0280795	851.258	552.66	3762.95	3240.78	3089.16	3099.46	2778.97	3041.29	2894.21
ENSMUSG00000041297	Cdk13	protein_coding	0.756019	0.285378	0.0334624	343.211	172.395	2545.48	2875.69	2434.27	2218.59	2379.84	2168.24	2443.48
ENSMUSG00000026842	Abl1	protein_coding	0.756662	0.276427	0.0312477	520.116	247.01	2837.32	3382.12	2420.47	2151.55	2338.69	2708.32	2561.86
ENSMUSG00000056763	Cspp1	protein_coding	0.757047	0.281569	0.0324217	501.352	316.68	2969.4	2828.09	2838.49	2603.14	2543.97	2692.68	2482.1
ENSMUSG00000059005	Hnrnpa3	protein_coding	0.757522	0.289458	0.0344587	623.07	318.257	3689.87	2712.87	2684.25	2541.3	2657.99	2848.56	2231.12
ENSMUSG00000023150	Ivns1abp	protein_coding	0.757885	0.260688	0.0278369	765.596	500.422	3371.61	3335.46	3057.09	2947.07	2813.64	2676.92	3059.38
ENSMUSG00000020091	Eif4ebp2	protein_coding	0.758395	0.295401	0.0360715	704.599	429.635	2927.12	2918.13	3634.77	2687.51	2606.61	2740.68	3019.7
ENSMUSG00000020680	Taf15	protein_coding	0.758791	0.299248	0.0371461	647.437	383.724	2922.21	3571.07	2735.36	2561.49	2860.55	2783.58	2556.49
ENSMUSG00000029712	Actl6b	protein_coding	0.7592	0.219356	0.0198931	226.005	83.1774	2608.46	2336.72	2282.78	2112.41	1973.82	2212.62	2056.61
ENSMUSG00000024498	Tcerg1	protein_coding	0.759348	0.281569	0.0323576	1081.17	691.634	3278.69	3732.59	3979.15	3618.11	2773.15	3079.99	3104.04
ENSMUSG00000026019	Wdr12	protein_coding	0.759749	0.299397	0.0373243	300.557	158.446	2547.42	2510.62	2602.8	2293	2127.99	2372.66	2303.98
ENSMUSG00000020099	Unc5b	protein_coding	0.760138	0.301724	0.0381664	806.285	468.885	2784.38	3821.04	3272.62	3089.72	2789.13	2943.21	2450.71
ENSMUSG00000077450	Rab11b	protein_coding	0.760317	0.296033	0.0362621	751.53	463.237	3688.48	2775.01	3201.2	2897.49	2914.97	2840.53	2619.95
ENSMUSG00000075376	Rc3h2	protein_coding	0.76091	0.240646	0.0237296	824.34	557.06	3368.69	3206.1	3431.25	2874.99	3170.19	2893.65	2902.28
ENSMUSG00000032253	Phip	protein_coding	0.761224	0.300246	0.0376218	890.06	539.714	3865.18	3152.17	3225.96	2487.58	3004.87	3267.89	2930.91
ENSMUSG00000038608	Dock10	protein_coding	0.761334	0.205866	0.0178434	353.725	122.893	2566.73	2941.28	2387.1	2171.73	1873.05	2193.91	2439.12
ENSMUSG00000019837	Gtf3c6	protein_coding	0.762282	0.30726	0.0393248	654.917	383.805	3393.48	2869.78	3028.62	2329.34	2745.28	2712.57	2942.29
ENSMUSG00000049940	Pgrmc2	protein_coding	0.762477	0.284501	0.0332092	870.056	560.886	3960.81	3078.19	3107	2960.6	3066.09	2900.22	2943.43
ENSMUSG00000037996	Slc24a2	protein_coding	0.763725	0.205866	0.0178545	358.133	123.982	2071.39	3292.3	2381.75	2073.93	2188.75	2244.87	2277.52
ENSMUSG00000040234	Tm7sf3	protein_coding	0.764357	0.289521	0.0345519	896.464	578.287	3283.16	3747.2	3251.8	2724.74	3256.61	3168.35	2791.88
ENSMUSG00000031950	Gabarapl2	protein_coding	0.764456	0.296738	0.0365	372.724	189.817	3020.67	2557.38	2403.02	2244.95	2253.36	2355.06	2507.29
ENSMUSG00000053536	Cstf2t	protein_coding	0.76563	0.290769	0.0352087	535.971	345.753	3086.81	2790.29	2909.53	2661.05	2574.77	2702.65	2585.85
ENSMUSG00000013236	Ptprs	protein_coding	0.765683	0.281569	0.0324763	1468.75	966.712	5045.84	3480.54	3848.96	3532.88	3205.98	3794.3	3545.81
ENSMUSG00000108621	Gm37494	lncRNA	0.766093	0.307814	0.0396328	338.043	184.417	2555.17	2794.85	2493.06	2464.28	2285.97	2218.76	2351.83
ENSMUSG00000025375	Aatk	protein_coding	0.766344	0.271646	0.0297357	1122.07	752.301	4147.86	3418.11	3578.46	3569.76	2979.25	3234.56	3151.39
ENSMUSG00000024858	Grk2	protein_coding	0.766948	0.310425	0.0401661	383.173	211.728	2959.69	2665.08	2422.2	2391.89	2442.57	2435.66	2279.2
ENSMUSG00000022781	Pak2	protein_coding	0.766967	0.244397	0.024515	1208.49	829.442	4108.36	3630.7	3740.38	3263.01	3276.69	3709.16	3104.04
ENSMUSG00000073680	Tmem88b	protein_coding	0.767731	0.308387	0.0398236	552.269	344.5	2953.21	3006.91	2905.48	2455.7	2668.72	2856.57	2512.83
ENSMUSG00000049807	Arhgap23	protein_coding	0.767752	0.314178	0.0412939	650.642	359.492	2822.06	3724.05	2661.96	2407.58	2949.33	2646.49	2577.89
ENSMUSG00000041483	Zfp281	protein_coding	0.767841	0.299243	0.0370693	582.187	376.702	3030.19	2936.96	3029.92	2854.06	2525.87	2725.26	2613.44
ENSMUSG00000040990	Sh3kbp1	protein_coding	0.767859	0.307814	0.0396412	400.011	215.31	2927.12	2393.51	2805.06	2514.67	2317.53	2476.59	2257.19
ENSMUSG00000062353	Gm15772	processed_pseudogene	0.768063	0.296033	0.0362578	445.952	224.104	2599.06	2584.49	3157.51	2106.17	2446.07	2590.19	2456.47
ENSMUSG00000034109	Golim4	protein_coding	0.768989	0.289927	0.034991	299.762	144.579	2231.65	2704.98	2675.36	2312.54	2249.2	2157.27	2265.72
ENSMUSG00000052684	Jun	protein_coding	0.769646	0.245984	0.0250008	1491.44	1030.96	4430.85	4253.91	3823.35	3741.09	3828.47	3697.08	3132.09
ENSMUSG00000032087	Dscaml1	protein_coding	0.769805	0.255018	0.0266126	300.09	124.346	2459.59	2514.13	2678.33	1931.22	2346.28	2206.43	2253.76
ENSMUSG00000038546	Ranbp9	protein_coding	0.770011	0.320009	0.0427142	462.012	271.667	2855.85	3047.62	2525.63	2628.45	2378	2457.09	2534.81
ENSMUSG00000024068	Spast	protein_coding	0.770245	0.301724	0.0382694	362.665	185.729	2874.26	2408.72	2669.41	2139.75	2374.31	2495.83	2305.61
ENSMUSG00000025580	Eif4a3	protein_coding	0.770354	0.307324	0.0394487	736.95	472.061	3091.48	3008.32	3535.61	2722.89	2612.92	2935.44	3045.1
ENSMUSG00000038400	Pmepa1	protein_coding	0.770532	0.312104	0.0408855	437.577	237.842	2985.51	2758.08	2582.66	2355.24	2261.62	2362.14	2733.59
ENSMUSG00000003154	Foxj2	protein_coding	0.770859	0.277347	0.0314933	277.274	125.397	2523.95	2597.89	2410.03	2053.65	2388.99	2226.88	2102.73
ENSMUSG00000019189	Rnf145	protein_coding	0.771775	0.323199	0.0435115	539.203	321.718	2865.91	3314.59	2582.66	2603.14	2545.61	2713.98	2493.35
ENSMUSG00000033006	Sox10	protein_coding	0.771874	0.305334	0.0390004	533.71	277.301	3358.44	3022.41	2286.69	2427.48	2584.38	2457.09	2575.23
ENSMUSG00000008668	Rps18	protein_coding	0.771989	0.196667	0.0160016	1825.61	1302.38	4803.31	4459.47	4428.19	4024.38	3484.03	4132.72	4119.23
ENSMUSG00000002748	Baz1b	protein_coding	0.772165	0.319625	0.0426221	756.643	478.786	3136.41	3200.74	3393.24	2687.51	3217.42	2877.82	2551.09
ENSMUSG00000048707	Tprn	protein_coding	0.772258	0.176401	0.0130459	196.603	58.3278	2516.06	2352.67	2183.46	1953.79	2052.58	2113.91	1942.4
ENSMUSG00000027674	Pex5l	protein_coding	0.772269	0.322732	0.0432425	588.872	362.24	2744.35	3150.82	3115.89	2834.73	2633.25	2408.8	2734.82
ENSMUSG00000015656	Hspa8	protein_coding	0.772783	0.276427	0.031159	1884.49	1284.66	4117.59	5746.51	3974.77	3679.15	3912.7	3862.39	4228.01
ENSMUSG00000036256	Igfbp7	protein_coding	0.772851	0.314343	0.0414009	341.962	183.839	2508.12	2665.08	2697.51	2345.89	2130.43	2438.98	2388.7
ENSMUSG00000068823	Csde1	protein_coding	0.77336	0.167342	0.0121462	2095.11	1516.12	4847.07	4825.36	4946.88	3922.58	3913.84	4594.05	4361.86
ENSMUSG00000076439	Mog	protein_coding	0.773915	0.318796	0.0424302	1144.08	724.118	3006.33	4697.66	3441.89	3195.51	3144.43	3199.78	3260.12
ENSMUSG00000028399	Ptprd	protein_coding	0.773945	0.293627	0.0356673	1748.62	1176.5	3750.59	4945.54	4697.91	3346.38	4301.2	3410.41	4055.63
ENSMUSG00000026201	Stk16	protein_coding	0.774018	0.301724	0.0381281	403.337	202.373	2463.69	3247.42	2367.37	2385.1	2309.73	2405.4	2379.59
ENSMUSG00000001911	Nfix	protein_coding	0.775237	0.128403	0.00747881	3106.77	2284.34	6257.54	5684.78	6033.59	4755.26	5297.78	5541.41	4740.68
ENSMUSG00000024601	Isoc1	protein_coding	0.775453	0.326115	0.0444966	414.725	235.383	2627.12	3050.41	2524.02	2457.85	2291.96	2427.32	2549.74
ENSMUSG00000026739	Bmi1	protein_coding	0.77551	0.327891	0.0451902	563.584	327.076	3107.03	3029.43	2769.75	2653.43	2307.77	2473.36	2910.32
ENSMUSG00000026667	Uhmk1	protein_coding	0.775534	0.328887	0.0454115	600.333	367.548	2822.06	3450.05	2764.06	2599.21	2543.97	2666.83	2850
ENSMUSG00000028898	Trnau1ap	protein_coding	0.775858	0.162713	0.0115764	201.735	56.5822	2071.39	2624.39	2343.6	2002.8	1953.26	2032.9	2065.7
ENSMUSG00000020661	Dnmt3a	protein_coding	0.77609	0.326115	0.0443801	585.842	367.206	2746.1	3212.79	3037.7	2440.58	2754.12	2711.15	2747.08
ENSMUSG00000015217	Hmgb3	protein_coding	0.776316	0.293165	0.0355737	1203	815.272	4089.87	3244.77	4098.86	3495.78	3497.25	3184.09	3106.21
ENSMUSG00000054717	Hmgb2	protein_coding	0.776596	0.326115	0.0445353	1296.29	823.403	4087.23	3148.1	4514.13	2950.46	3642.02	3676.15	3024.13
ENSMUSG00000036745	Ttll7	protein_coding	0.776957	0.298288	0.0368431	827.481	558.531	3006.33	3592.25	3403.96	2912.97	3135.37	2925.05	2879.16
ENSMUSG00000096210	H1f0	protein_coding	0.777303	0.226697	0.0211669	1516.73	1082.55	4476.97	4055.17	4070.7	4007.73	3408.92	3728.9	3526.03
ENSMUSG00000061887	Ssbp3	protein_coding	0.777476	0.310897	0.0403314	1016.26	676.59	3892.23	3302.8	3553.02	3538.8	2854.9	3163.49	2944.56
ENSMUSG00000036550	Cnot1	protein_coding	0.77765	0.330951	0.0463651	349.439	204.834	2733.79	2522.87	2651.47	2336.47	2478.85	2291.16	2387.19
ENSMUSG00000025855	Prkar1b	protein_coding	0.777829	0.230895	0.0221782	209.098	77.7377	2597.17	2231	2292.52	2080.52	2002.72	2130.22	2098.49
ENSMUSG00000022139	Mbnl2	protein_coding	0.777898	0.239083	0.0235143	1243.65	884.354	3979.55	3941.85	3692.88	3147.77	3380.79	3521.05	3602.83
ENSMUSG00000032060	Cryab	protein_coding	0.778076	0.204374	0.0173941	3090.3	2220.85	5402.57	7050.86	5447.62	4849.23	4736.63	4813.17	5649.31
ENSMUSG00000076432	Ywhaq	protein_coding	0.778741	0.134698	0.00822399	2295.07	1696.52	5325.8	4873.97	5093.87	4220.8	4535.59	4651.37	4245.28
ENSMUSG00000020459	Mtif2	protein_coding	0.779353	0.272026	0.0298467	313.968	134.702	2417.84	2957.1	2286.69	2244.95	2403.5	2130.22	2087.77
ENSMUSG00000022706	Mrpl40	protein_coding	0.779756	0.323266	0.0436445	450.735	241.088	2894.2	2742.59	2765.48	2136.77	2548.87	2333.58	2695.14
ENSMUSG00000075415	Fnbp1	protein_coding	0.780527	0.300246	0.0375772	2203.29	1498.97	4343.3	6010.16	4594.35	3524	3918.36	4886.57	4349.27
ENSMUSG00000035247	Hectd1	protein_coding	0.7807	0.275493	0.0309662	937.772	657.839	3348.18	3305.42	3792.06	3109.17	3054.2	3191.34	3074.69
ENSMUSG00000021111	Papola	protein_coding	0.781191	0.324836	0.0440224	1066.85	704.641	3772.54	3219.47	3940.73	3045.57	2930.14	3666.22	3011.93
ENSMUSG00000000740	Rpl13	protein_coding	0.781585	0.231011	0.0222414	1996.07	1438.36	4457.78	4504.71	5305.96	3710.91	4395.68	4294.61	4020.43
ENSMUSG00000020423	Btg2	protein_coding	0.782083	0.33836	0.0490965	655.075	392.36	3211.17	3043.43	3054.51	2442.75	2799.25	3092.39	2431.83
ENSMUSG00000040945	Rcc2	protein_coding	0.783077	0.334476	0.047506	812.378	521.004	3113.24	3234.13	3600.35	2982.47	2530.83	3200.98	2879.16
ENSMUSG00000036580	Spg20	protein_coding	0.783121	0.337075	0.0486666	427.592	247.932	2983.9	2444.13	2832.95	2541.3	2534.12	2351.51	2397.75
ENSMUSG00000025503	Taldo1	protein_coding	0.783347	0.256173	0.0267985	1602.72	1146.95	4891.98	3784.81	4210.76	3840.85	3799.82	3656.27	3711.55
ENSMUSG00000038481	Cdk19	protein_coding	0.78348	0.342818	0.05005	578.198	347.008	3242.81	2905.02	2817.65	2571.5	2344.39	2914.62	2661.08
ENSMUSG00000037685	Atp8a1	protein_coding	0.783695	0.301724	0.0382618	1067.16	738.516	3324.63	3617.08	3997.75	2967.35	3211.07	3232.17	3455.27
ENSMUSG00000069601	Ank3	protein_coding	0.784051	0.274421	0.0304601	1468.21	1042.38	3861.11	4184.59	4381.84	3874.76	3613.8	3776.91	3195.01
ENSMUSG00000035898	Uba6	protein_coding	0.784361	0.311081	0.0405292	320.186	159.445	2434.69	2591.2	2726.68	2396.39	2085	2408.8	2193.23
ENSMUSG00000026239	Pde6d	protein_coding	0.784404	0.317238	0.0420493	847.492	577.815	3464.31	3248.75	3386.09	3286.31	3007.55	2749.04	2905.73
ENSMUSG00000028745	Capzb	protein_coding	0.784428	0.283052	0.0327949	1556.34	1097.06	4947.96	3943.04	3826.7	3429.89	3829.62	3679.46	3812.96
ENSMUSG00000033735	Spr	protein_coding	0.784683	0.340019	0.0495544	604.612	382.839	3034.95	3164.37	2890.58	2711.78	2786.23	2398.58	2846.47
ENSMUSG00000038349	Plcl1	protein_coding	0.785089	0.316702	0.0418697	339.162	170.116	2496.13	2404.93	2921.65	2242.35	2351.94	2457.09	2135.59
ENSMUSG00000026103	Gls	protein_coding	0.78512	0.281569	0.0324666	385.816	169.314	2628.97	2478.65	2959.04	2157.37	2060.87	2669.71	2216.89
ENSMUSG00000020460	Rps27a	protein_coding	0.785239	0.30527	0.0389532	2205.89	1529.38	4692.77	3973.86	6260.29	4219.44	4270.63	4474.67	3898.05
ENSMUSG00000020219	Timm13	protein_coding	0.78551	0.314363	0.0414787	780.475	536.28	3075.87	3524.72	3219.78	3107.55	2870.39	2835.16	2906.88
ENSMUSG00000070348	Ccnd1	protein_coding	0.785701	0.347797	0.0512719	482.29	290.328	2897.51	2995.59	2645.45	2334.1	2614.49	2721.04	2446.38
ENSMUSG00000041775	Mapk1ip1	protein_coding	0.785832	0.276427	0.031246	259.519	111.642	2334.5	2438.6	2649.97	2221.26	2257.5	2189.69	1976.87
ENSMUSG00000055675	Kbtbd11	protein_coding	0.786123	0.3452	0.0505741	398.037	232.927	2874.26	2704.98	2563.86	2589.36	2463.42	2264.44	2382.64
ENSMUSG00000018326	Ywhab	protein_coding	0.786744	0.167342	0.0121709	3901.69	2903.78	6861.04	7596.95	6069.68	6059.49	5334.74	5459.57	6224.13
ENSMUSG00000060938	Rpl26	protein_coding	0.786908	0.160228	0.0112191	2891.86	2159.09	6000.86	5102.08	6162.18	4975.07	4773.58	5141.25	4890.71
ENSMUSG00000066571	4931406P16Rik	protein_coding	0.78768	0.348773	0.0516248	491.671	290.168	2714.3	2975.69	2897.36	2866.29	2458.23	2358.61	2412.68
ENSMUSG00000003038	Hmgn2	protein_coding	0.787915	0.352581	0.0527813	1024.61	625.786	4424.44	2784.19	3474.86	3231.74	2876	3290.36	2826.43
ENSMUSG00000028676	Srsf10	protein_coding	0.788574	0.352772	0.0532154	602.14	371.566	3156.38	2581.12	3300.63	2645.78	2609.77	2578.11	2854.68
ENSMUSG00000020180	Snrpd3	protein_coding	0.788704	0.259379	0.0275481	1433.75	1039.19	4262.92	3714.28	4321.55	3768.29	3610.26	3391.95	3689.36
ENSMUSG00000030795	Fus	protein_coding	0.789365	0.175658	0.0129685	2763.62	2066.22	5510.62	5383.82	5957.38	5057.64	5065.44	4880.63	4347.46
ENSMUSG00000074480	Mex3a	protein_coding	0.789387	0.337075	0.0487927	480.258	263.288	3157.91	2372.29	2943.07	2612.91	2539.05	2492.64	2282.54
ENSMUSG00000048832	Vps37c	protein_coding	0.789574	0.219853	0.0199943	223.231	77.0033	2516.06	2212.9	2483.15	1998.94	2245.02	1964.86	2061.17
ENSMUSG00000028798	Eif3i	protein_coding	0.790972	0.326115	0.0445653	961.851	667.214	3542.76	3812.6	3178.79	3000.86	3374.65	3002.16	3094.28
ENSMUSG00000024238	Zeb1	protein_coding	0.790982	0.330951	0.0464924	1041.84	717.945	3409.46	3676.3	3768.51	3648.7	3106.77	2979.22	2998.57
ENSMUSG00000042210	Abhd14a	protein_coding	0.791132	0.301412	0.0378834	282.027	131.401	2445.12	2708.14	2392.43	2265.48	2123.09	2381.36	2063.44
ENSMUSG00000029642	Polr1d	protein_coding	0.791153	0.356454	0.0541806	640.938	414.9	2742.59	3344.57	3137.39	2930.07	2726.02	2581.14	2729.9
ENSMUSG00000036966	Spryd3	protein_coding	0.791561	0.314343	0.0414359	376.286	183.742	2991.93	2596.22	2418.74	2202.37	2550.5	2116.27	2406.73
ENSMUSG00000044533	Rps2	protein_coding	0.791861	0.229092	0.0216054	1984.53	1466.57	4600.49	5015.75	4622.38	4334.56	3905.9	3850.54	4466.67
ENSMUSG00000053332	Gas5	lncRNA	0.791878	0.221573	0.0203028	3103.74	2287.87	5446.33	6686.79	5824.1	4797.09	4749.31	5844.55	4954.01
ENSMUSG00000028960	Ube4b	protein_coding	0.7919	0.354465	0.0535729	635.626	370.833	3747.84	2723.86	2658.97	2595.28	2737.89	2801.34	2549.74
ENSMUSG00000031299	Pdha1	protein_coding	0.791975	0.330951	0.0459526	1617.15	1120.63	5111.24	4140.47	3669.01	3399.67	4133.17	3814.89	3508.17
ENSMUSG00000028284	Map3k7	protein_coding	0.793438	0.360299	0.0558793	602.394	360.121	3368.69	3113.99	2546.45	2423.08	2636.36	2801.34	2740.96
ENSMUSG00000034994	Eef2	protein_coding	0.793819	0.0635855	0.00256649	4746.38	3657.56	7838.91	7546.84	7828.96	6599.39	6399.53	6424.12	6918.64
ENSMUSG00000032135	Mcam	protein_coding	0.794284	0.232032	0.0224949	236.802	85.1481	2302.18	2701.81	2266.98	2028.92	2082.37	2270.23	1982.31
ENSMUSG00000090063	Dlx6os1	lncRNA	0.794828	0.367904	0.0578477	767.731	485.078	3641.19	2859.42	3244.43	2733.95	2532.48	3092.39	3020.81
ENSMUSG00000041378	Cldn5	protein_coding	0.795297	0.205866	0.017829	201.461	65.1016	2480	2306.17	2311.73	1953.79	2181.99	1948.36	2049.69
ENSMUSG00000070733	Fryl	protein_coding	0.796429	0.330951	0.0466432	439.154	224.378	2864.23	2314.41	3098.09	2171.73	2534.12	2544.46	2367.34
ENSMUSG00000033885	Pxk	protein_coding	0.796589	0.283052	0.0327747	309.953	131.815	2576.3	2215.18	2856.42	2191.37	2394.45	2018.99	2225.82
ENSMUSG00000026490	Cdc42bpa	protein_coding	0.796611	0.287867	0.0340875	1282.4	937.846	3929.95	3960.83	3868.95	3323.37	3310.4	3818.14	3478.29
ENSMUSG00000020594	Pum2	protein_coding	0.796613	0.318796	0.0424236	1005.18	718.636	3650.95	3430.91	3634.77	3189.18	2917.73	3305.68	3343.81
ENSMUSG00000023852	Chd1	protein_coding	0.796832	0.349497	0.052275	338.469	186.043	2392.13	2907.94	2520.79	2293	2442.57	2279.8	2326.58
ENSMUSG00000054920	Klhl5	protein_coding	0.797095	0.318796	0.0423822	950.06	681.211	3589.35	3620.8	3289.69	3216.03	3231.37	2936.74	3170.6
ENSMUSG00000005609	Ctr9	protein_coding	0.798281	0.330951	0.0463549	391.848	198.408	2557.1	2737.93	2820.43	2039.67	2540.69	2481.43	2316.95
ENSMUSG00000040649	Rimklb	protein_coding	0.798518	0.348866	0.0518687	370.293	200.567	2948.33	2372.29	2655.97	2535.19	2383.51	2246.84	2280.87
ENSMUSG00000021987	Mtmr6	protein_coding	0.798936	0.36861	0.0580248	650.156	441.157	3312.82	2929.73	3037.7	2914.68	2833.64	2594.69	2791.88
ENSMUSG00000022312	Eif3h	protein_coding	0.79921	0.377446	0.0607945	725.704	463.384	3052.32	3395	3152.49	2535.19	3205.98	2897.59	2591.14
ENSMUSG00000020184	Mdm2	protein_coding	0.799324	0.369431	0.0586397	427.393	251.88	2739.07	2862.38	2690.15	2659.15	2221.68	2549.09	2394.74
ENSMUSG00000039828	Wdr70	protein_coding	0.800213	0.274129	0.0303409	311.22	125.573	2134.91	2841.56	2654.47	2014.18	2287.97	2139.36	2332.95
ENSMUSG00000032557	Uba5	protein_coding	0.800425	0.372749	0.0595618	644.239	437.056	2902.46	3380.83	2964.34	2878.46	2761.45	2650.86	2824.07
ENSMUSG00000034850	Tmem127	protein_coding	0.800442	0.371295	0.0592345	598.027	354.76	3023.85	3420.68	2565.44	2841.77	2451.29	2478.2	2784.67
ENSMUSG00000022141	Nipbl	protein_coding	0.800855	0.373399	0.0597611	1163.94	785.586	4424.44	3025.22	3802.13	3230.17	3335.21	3450.59	3113.77
ENSMUSG00000064363	mt-Nd4	protein_coding	0.801004	0.149503	0.0101914	314333	241116	352607	331124	269307	222825	272271	220061	262685
ENSMUSG00000030421	Uri1	protein_coding	0.801274	0.327891	0.0451246	295.946	145.644	2687.45	2555.67	2379.96	2312.54	2063.61	2402	2185.8
ENSMUSG00000068732	Tmem167b	protein_coding	0.801548	0.381761	0.0625429	413.091	260.186	2808.43	2853.48	2552.8	2493.88	2561.87	2494.24	2368.88
ENSMUSG00000022257	Laptm4b	protein_coding	0.80202	0.370665	0.058937	937.033	635.979	3300.98	3428.36	3717.8	2657.24	3040.94	3240.53	3328.42
ENSMUSG00000026158	Ogfrl1	protein_coding	0.802392	0.35552	0.0539025	913.725	645.436	3442.72	3738.68	3167.54	2957.22	3189.4	3254.82	2949.1
ENSMUSG00000054428	Atpif1	protein_coding	0.802634	0.31169	0.0406909	1877.59	1376.84	4573.84	4032.85	5242.84	4391.04	4024.13	3782.35	3931.85
ENSMUSG00000078640	Gm11627	protein_coding	0.802836	0.362434	0.0566173	694.765	485.807	3189.95	3152.17	3136.12	2984.15	2987.36	2708.32	2729.9
ENSMUSG00000055013	Agap1	protein_coding	0.803381	0.383962	0.0634686	511.862	318.767	2917.29	2791.81	2973.6	2691.26	2424.96	2817.63	2370.41
ENSMUSG00000035011	Zbtb7a	protein_coding	0.803401	0.379266	0.0619111	715.744	485.179	3562.57	3006.91	2970.96	2674.32	2923.25	2904.15	2909.17
ENSMUSG00000042406	Atf4	protein_coding	0.803498	0.386571	0.0645356	671.681	428.369	2915.64	2747.25	3659.9	2715.49	2627.02	2851.23	2864.03
ENSMUSG00000071415	Rpl23	protein_coding	0.803554	0.187142	0.014653	4813.14	3692.45	7746.69	6867.06	8799.7	7077.39	6346.89	6745.36	6319.05
ENSMUSG00000052406	Rexo4	protein_coding	0.804506	0.283052	0.032828	362.347	150.195	3208.14	2120.52	2489.76	2273.06	2365.04	2109.18	2275.84
ENSMUSG00000020358	Hnrnpab	protein_coding	0.80452	0.342763	0.0499982	1669.83	1201.45	4758.17	3573.57	4776.16	3723.86	3689.95	4063.49	3798.69
ENSMUSG00000069662	Marcks	protein_coding	0.804524	0.327891	0.045147	3322.38	2427.83	5514.25	5355.79	7765.69	5111.65	4591.17	5918.69	5346.75
ENSMUSG00000064215	Ifi27	protein_coding	0.804882	0.388113	0.0652826	702.558	466.786	3061.76	3467.86	2964.34	2607.05	3003.52	2669.71	2999.68
ENSMUSG00000021733	Slc4a7	protein_coding	0.804931	0.358475	0.055312	404.999	218.014	2547.42	2657.01	2963.02	2124.7	2483.96	2328.14	2613.44
ENSMUSG00000040339	Fam102b	protein_coding	0.805031	0.337075	0.0486438	341.765	171.623	2339.03	2857.93	2640.93	2533.15	2202.08	2143.88	2307.24
ENSMUSG00000107283	Mpv17	protein_coding	0.805051	0.390672	0.0663894	972.227	628.726	2910.71	4366.24	3221.02	2940.28	3240.22	2930.25	3144.97
ENSMUSG00000033392	Clasp2	protein_coding	0.805603	0.310897	0.040455	1438.98	1065.07	4330.37	4274.62	3712.15	3731.04	3485.23	3519.92	3854.67
ENSMUSG00000027495	Fam210b	protein_coding	0.806056	0.376187	0.0604474	430.479	247.288	2839.01	2758.08	2710.68	2774.04	2313.64	2240.9	2443.48
ENSMUSG00000035936	Aldh5a1	protein_coding	0.806174	0.378027	0.0614257	1214.33	846.866	3805.36	4216.99	3468.99	3301.79	3517.63	2902.84	3705.77
ENSMUSG00000028452	Vcp	protein_coding	0.806178	0.265053	0.0286841	2170.55	1635.64	5082.88	5063.88	4726.78	4399.08	4664.6	3855.93	4438.09
ENSMUSG00000046330	Rpl37a	protein_coding	0.806673	0.191339	0.0151322	8917.51	6870.32	11942.8	10447.4	13719.3	10895	9783.97	10455.9	8627.78
ENSMUSG00000024712	Rfk	protein_coding	0.807005	0.387126	0.0647765	374.972	225.799	2832.25	2576.06	2624.25	2359.88	2390.82	2597.69	2299.07
ENSMUSG00000026519	Tmem63a	protein_coding	0.807204	0.298288	0.0367843	235.357	101.334	2647.43	2421.87	2196.54	2063.89	2108.14	2248.81	2141.58
ENSMUSG00000055065	Ddx17	protein_coding	0.807263	0.289927	0.034689	2743.65	2059.6	5359.95	5043.11	6369.77	5098.8	4576.23	5242.65	4399.59
ENSMUSG00000026087	Mrpl30	protein_coding	0.807501	0.392451	0.0671714	729.243	487.796	3409.46	2891.86	3301.84	2735.79	2612.92	3005.96	3054.99
ENSMUSG00000025862	Stag2	protein_coding	0.807613	0.370703	0.0590927	822.4	585.067	3431.18	3322.43	3245.66	3241.15	3000.84	2980.5	2775.03
ENSMUSG00000024661	Fth1	protein_coding	0.807632	0.141485	0.0090179	18731.3	14545.1	19079.4	26398.3	20391.3	18371.5	17244.6	16810.4	18541.2
ENSMUSG00000054008	Ndst1	protein_coding	0.807725	0.391996	0.0669609	970.927	656.861	3642.59	3910.91	2993.36	2866.29	3456.29	3004.7	3073.6
ENSMUSG00000036438	Calm2	protein_coding	0.80775	0.272737	0.0299936	2323.29	1767.18	5458.47	5309.38	4613.05	4368.21	4587.97	4800.24	4224.37
ENSMUSG00000051319	Mtln	protein_coding	0.807918	0.35717	0.0550195	782.956	564.513	3410.91	3284.42	3142.43	2845.29	3067.41	2936.74	3039.6
ENSMUSG00000038418	Egr1	protein_coding	0.808021	0.398179	0.0688585	1184.1	785.41	3816.27	3360.14	4196.84	2969.03	2979.25	4037.14	3072.51
ENSMUSG00000015804	Med28	protein_coding	0.809379	0.399901	0.0696724	747.036	486.622	2676.61	3514.65	3447.79	2653.43	2958.88	2938.03	2866.37
ENSMUSG00000021775	Nr1d2	protein_coding	0.80946	0.390672	0.0662716	623.893	432.075	3028.61	3183.27	2963.02	2577.47	2888.59	2786.32	2825.25
ENSMUSG00000001525	Tubb5	protein_coding	0.809688	0.396469	0.0682992	4240.41	2609.16	7638.2	4899.33	8994.84	5647.46	4965.53	6361.29	4789.67
ENSMUSG00000041112	Elmo1	protein_coding	0.810263	0.283052	0.0327285	349.336	141.843	2231.65	2823.58	2793.81	2218.59	2165.99	2519.55	1974.12
ENSMUSG00000001445	Mrpl10	protein_coding	0.810571	0.31169	0.0406967	288.781	129.747	2599.06	2771.94	2161.13	2151.55	2092.81	2272.15	2318.56
ENSMUSG00000029189	Sel1l3	protein_coding	0.810621	0.281569	0.0323834	304.316	123.236	2839.01	2366.44	2439.4	2265.48	2295.94	2250.78	1910.65
ENSMUSG00000060730	Gm10086	processed_pseudogene	0.811307	0.396372	0.0681462	904.063	547.669	3638.4	3220.8	3458.4	2601.18	2569.94	3735.46	2753.18
ENSMUSG00000031328	Flna	protein_coding	0.811476	0.403093	0.0712582	521.451	331.774	2884.24	2928.28	2916.27	2607.05	2515.92	2370.91	2898.82
ENSMUSG00000024474	Ik	protein_coding	0.811826	0.402941	0.071077	1118.13	760.91	4171.5	3773.91	3166.29	3163.75	3084.52	3759.49	2954.76
ENSMUSG00000056820	Tsnax	protein_coding	0.81211	0.386797	0.0646226	743.676	529.455	3055.47	3188.65	3428.88	3034.03	2773.15	3009.77	2861.7
ENSMUSG00000030879	Mrpl17	protein_coding	0.812151	0.402758	0.0706332	475.222	294.508	2564.81	2977.12	2955.05	2468.54	2686.98	2344.37	2649.6
ENSMUSG00000052298	Cdc42se2	protein_coding	0.812574	0.406319	0.0720452	577.758	390.966	2874.26	2816.05	3270.17	2804.57	2608.19	2630.36	2776.24
ENSMUSG00000040681	Hmgn1	protein_coding	0.813202	0.378621	0.0617462	1661.36	1209.27	4562.4	3666.47	4858.15	4283.23	3761.84	3637.44	3620.42
ENSMUSG00000018451	6330403K07Rik	protein_coding	0.813222	0.406972	0.0725536	614.24	396.701	3202.09	2887.46	3040.29	2764.99	2405.3	2998.35	2652.16
ENSMUSG00000040447	Spns2	protein_coding	0.813263	0.323266	0.0436124	257.948	118.98	2760.09	2199.05	2417	2247.54	2115.66	2163.87	2218.68
ENSMUSG00000021476	Habp4	protein_coding	0.813699	0.360534	0.0560442	264.291	137.914	2537.68	2581.12	2336.19	2255.27	2350.06	2189.69	2119.37
ENSMUSG00000036707	Cab39	protein_coding	0.813711	0.402669	0.0705662	427.972	261.411	2806.72	2831.09	2655.97	2681.87	2582.78	2306.12	2328.17
ENSMUSG00000027433	Xrn2	protein_coding	0.814119	0.411829	0.0746964	687.768	454.373	3205.12	3126.31	3117.15	2516.74	2912.2	3144.01	2606.91
ENSMUSG00000087143	A830082K12Rik	lncRNA	0.814159	0.406972	0.0727608	448.06	282.529	2674.8	3055.98	2640.93	2371.41	2478.85	2643.57	2580.55
ENSMUSG00000038871	Bpgm	protein_coding	0.814177	0.397748	0.0686875	1088.77	773.252	3500.1	3998.68	3528.63	3200.25	3304.17	2893.65	3639.91
ENSMUSG00000054766	Set	protein_coding	0.81499	0.391996	0.0670433	1282.91	930.781	4309.65	3457.69	3972.57	3732.48	3419.89	3606.31	3129.94
ENSMUSG00000050605	Zfp61	protein_coding	0.815107	0.102604	0.00523427	164.767	31.3012	2280.85	2401.14	2183.46	1850.17	1999.61	1893.02	1930.09
ENSMUSG00000069972	Rps13-ps2	processed_pseudogene	0.815698	0.410017	0.0740534	660.243	457.573	3367.22	2808.5	3136.12	2899.22	2853.49	2782.2	2710.11
ENSMUSG00000036323	Srp72	protein_coding	0.815714	0.369037	0.0582615	932.423	687.842	3488.67	3398.86	3548.38	2918.11	3205.98	3238.14	3227.68
ENSMUSG00000047649	Cd3eap	protein_coding	0.8162	0.334167	0.0473784	273.946	130.575	2387.8	2728.56	2378.17	2398.64	2221.68	2077.42	2129.56
ENSMUSG00000041846	Ppp4r3a	protein_coding	0.81729	0.391996	0.0670107	363.473	206.672	2467.79	2745.7	2756.92	2154.47	2346.28	2528.93	2452.15
ENSMUSG00000041133	Smc1a	protein_coding	0.817452	0.374667	0.0601075	1088.46	806.342	3554.09	3977.41	3495.96	3269.23	3321.58	3517.66	3132.09
ENSMUSG00000038459	Abhd17c	protein_coding	0.817844	0.335545	0.0477584	267.729	126.888	2345.81	2776.54	2321.2	2324.57	2177.46	2072.38	2232.89
ENSMUSG00000034349	Smc4	protein_coding	0.817957	0.416401	0.0765607	583.508	368.284	2912.35	2779.6	3290.9	2616.81	2449.55	3022.41	2544.33
ENSMUSG00000070343	Gm10288	processed_pseudogene	0.818166	0.420119	0.0786683	433.636	284.731	2962.93	2737.93	2610.49	2512.61	2442.57	2618.55	2525.23
ENSMUSG00000021748	Pdhb	protein_coding	0.818324	0.408129	0.0731912	780.91	557.51	3262.28	3292.3	3278.72	2866.29	2881.6	3279.73	2803.85
ENSMUSG00000023019	Gpd1	protein_coding	0.818408	0.417641	0.0775109	816.737	520.052	3594.98	2637.51	3666.74	2868.03	2720.06	2791.79	3225.58
ENSMUSG00000029106	Add1	protein_coding	0.818438	0.330951	0.046289	1126.94	858.645	3666.27	3776.34	3739.26	3449.43	3425.97	3411.57	3238.17
ENSMUSG00000055022	Cntn1	protein_coding	0.818438	0.411889	0.074865	1121.18	794.464	3317.25	4228.54	3585.38	3022.46	3341.39	3147.67	3649.64
ENSMUSG00000067336	Bmpr2	protein_coding	0.818472	0.381217	0.0623269	1158.87	856.973	3586.54	3821.04	3891.1	3142.97	3605.54	3178.05	3574.39
ENSMUSG00000027858	Tspan2	protein_coding	0.818643	0.421542	0.0792365	983.209	660.191	3642.59	3939.47	3012.99	2649.61	3295.45	3296.26	3161
ENSMUSG00000005481	Ddx39	protein_coding	0.818937	0.143382	0.00934027	229.223	53.8269	2302.18	2184.96	2722.33	2160.27	1813.69	1951.72	2023.44
ENSMUSG00000094344	Gm11942	processed_pseudogene	0.819201	0.197003	0.0161045	3250.21	2564.7	6146.05	5826.15	6469.32	5455.77	5162.81	5420.01	5555.86
ENSMUSG00000039988	Ankrd13c	protein_coding	0.819207	0.410126	0.0742302	602.77	430.946	2969.4	3094.76	3022.12	2764.99	2709.59	2702.65	2899.97
ENSMUSG00000038485	Socs7	protein_coding	0.819367	0.415293	0.0761732	702.427	431.742	3873.3	2843.05	2697.51	2936.88	2561.87	2900.22	2667.43
ENSMUSG00000020774	Aspa	protein_coding	0.819733	0.416401	0.0767452	303.76	187.951	2531.81	2498.27	2645.45	2312.54	2321.41	2340.79	2388.7
ENSMUSG00000036968	Cnpy4	protein_coding	0.819756	0.205866	0.0177867	243.346	73.6878	2024.56	2679.53	2546.45	2160.27	2142.49	1912.65	2018.51
ENSMUSG00000033615	Cplx1	protein_coding	0.819849	0.148091	0.00991711	253.463	60.3443	2545.48	2560.79	2282.78	1829.76	2289.97	1897.06	1957.17
ENSMUSG00000027411	Vps16	protein_coding	0.820459	0.32142	0.0429435	210.779	93.5807	2332.22	2287.4	2528.85	2073.93	2204.28	2049.06	2155.33
ENSMUSG00000038695	Josd2	protein_coding	0.820463	0.287029	0.0338026	314.808	124.818	2786.1	2385.84	2541.67	2145.68	1903.79	2457.09	2198.75
ENSMUSG00000000374	Trappc10	protein_coding	0.820769	0.42566	0.0806846	659.177	425.118	3634.21	2994.18	2631.85	2832.96	2852.08	2646.49	2707.62
ENSMUSG00000078851	H2aw	protein_coding	0.820832	0.417549	0.0772768	411.243	253.297	2498.14	2781.13	2917.61	2479.15	2379.84	2650.86	2345.57
ENSMUSG00000014592	Camta1	protein_coding	0.820896	0.424892	0.0804304	712.338	496.071	3355.51	3101.64	3089.16	2569.5	3042.26	2945.8	2903.43
ENSMUSG00000030946	Lhpp	protein_coding	0.820934	0.303036	0.0385908	264.994	111.935	2694.65	2324.61	2427.39	2288.05	2085	2291.16	1962.91
ENSMUSG00000050192	Eif5a2	protein_coding	0.821	0.271646	0.029719	187.243	69.9194	2285.63	2338.73	2392.43	1962.41	2149.63	2035.63	2063.44
ENSMUSG00000023830	Igf2r	protein_coding	0.821028	0.243862	0.0243247	236.577	80.9834	2163.08	2362.52	2725.23	1983.13	2002.72	2283.6	2037.93
ENSMUSG00000020077	Srgn	protein_coding	0.821034	0.246	0.0251373	234.752	81.525	2146.32	2674.73	2425.66	2093.49	2118.14	1908.84	2200.58
ENSMUSG00000047181	Samd14	protein_coding	0.821053	0.381761	0.0626102	315.333	167.977	2465.74	2581.12	2685.72	2229.23	2082.37	2383.1	2459.34
ENSMUSG00000021395	Spin1	protein_coding	0.821365	0.413751	0.0756286	399.718	242.72	2634.53	2999.84	2497.99	2447.08	2589.17	2313.51	2431.83
ENSMUSG00000096472	Cdkn2d	protein_coding	0.821565	0.409952	0.0739406	427.843	249.459	2692.85	2903.56	2694.57	2634.24	2601.87	2402	2151.43
ENSMUSG00000104597	B230334C09Rik	lncRNA	0.822004	0.204374	0.017594	190.408	56.6304	2527.89	2163.32	2317.43	2080.52	1886.69	2030.15	2040.31
ENSMUSG00000017686	Rhot1	protein_coding	0.822019	0.422887	0.0798349	556.27	347.695	2599.06	3268.6	2978.88	2587.39	2424.96	2919.84	2575.23
ENSMUSG00000024411	Aqp4	protein_coding	0.822208	0.406972	0.0726122	1795.64	1306.14	4759.43	3966.76	4845.87	3327.98	3746.83	4239.87	4437.2
ENSMUSG00000047139	Cd24a	protein_coding	0.822305	0.406972	0.0726967	586.483	342.324	2828.86	2469.65	3614.14	2832.96	2472.01	2502.19	2675.03
ENSMUSG00000028410	Dnaja1	protein_coding	0.82238	0.395724	0.067903	1431.48	1063.55	4585.26	3865.5	3834.5	4018.83	3535.55	3350.16	3668.07
ENSMUSG00000032459	Mrps22	protein_coding	0.822388	0.372691	0.059505	268.396	135.21	2424.18	2473.25	2587.33	2168.88	2055.36	2418.94	2222.26
ENSMUSG00000025738	Fbxl16	protein_coding	0.822403	0.382288	0.0630391	306.164	163.858	2402.91	2451.47	2809.26	2317.37	2417.84	2281.7	2121.42
ENSMUSG00000040667	Nup88	protein_coding	0.823291	0.403093	0.071235	447.504	255.745	2953.21	3058.77	2300.25	2510.54	2381.67	2393.44	2596.41
ENSMUSG00000005087	Cd44	protein_coding	0.823512	0.310897	0.0404436	225.196	95.9005	2407.19	2469.65	2367.37	2118.58	2035.58	2013.31	2310.49
ENSMUSG00000032766	Gng11	protein_coding	0.823784	0.385865	0.0641711	414.012	222.027	2211.17	2902.1	3020.82	2427.48	2470.3	2453.82	2275.84
ENSMUSG00000068184	Ndufaf2	protein_coding	0.823791	0.406972	0.0724321	441.108	253.726	3125.61	2492.94	2698.97	2403.11	2221.68	2565.95	2648.32
ENSMUSG00000039601	Rcan2	protein_coding	0.824235	0.440074	0.0862835	713.193	485.27	2912.35	3577.31	3036.41	2618.75	3010.24	2765.68	3004.14
ENSMUSG00000008575	Nfib	protein_coding	0.824268	0.201253	0.0168139	6656.35	5297.17	9829.87	8765.75	10566.8	8635.34	7630.49	8706.16	8281.54
ENSMUSG00000025362	Rps26	protein_coding	0.824428	0.295401	0.0360627	4757.56	3714.13	8519.47	6766.64	7953.44	7633.46	6090.69	6472.82	6375.08
ENSMUSG00000025898	Cwf19l2	protein_coding	0.824498	0.419741	0.0785439	974.159	708.594	3182.34	3787.23	3612.99	3402.7	3195.79	3168.35	2934.33
ENSMUSG00000040331	Nsmce4a	protein_coding	0.824939	0.432611	0.0827757	387.397	243.074	2761.83	2803.96	2525.63	2290.53	2548.87	2538.27	2403.74
ENSMUSG00000012117	Dhdds	protein_coding	0.825437	0.36651	0.0574881	357.163	179.454	2453.41	2813.03	2669.41	2575.48	2289.97	2328.14	2025.89
ENSMUSG00000024597	Slc12a2	protein_coding	0.825515	0.432283	0.0825472	371.039	231.144	2674.8	2847.53	2483.15	2400.88	2376.16	2572.04	2347.14
ENSMUSG00000032536	Trak1	protein_coding	0.825762	0.438112	0.0855621	821.241	575.298	3406.56	3652.92	2905.48	3079.95	2857.73	3171.99	2834.7
ENSMUSG00000045078	Rnf216	protein_coding	0.826049	0.427169	0.0810798	412.429	252.193	2791.27	2998.43	2388.88	2385.1	2515.92	2514.83	2446.38
ENSMUSG00000024668	Sdhaf2	protein_coding	0.82633	0.419637	0.0783566	365.339	218.029	2651.1	2863.86	2458.08	2326.96	2510.92	2248.81	2498.94
ENSMUSG00000005804	Bloc1s6	protein_coding	0.826656	0.259379	0.0275646	273.3	96.7844	2765.32	2418.13	2294.46	2070.6	1919.88	2038.34	2402.24
ENSMUSG00000033287	Kctd17	protein_coding	0.826732	0.444841	0.0878432	530.723	349.788	2995.13	2834.08	2939.06	2728.43	2597.12	2358.61	2835.88
ENSMUSG00000035311	Gnptab	protein_coding	0.826899	0.414822	0.0759899	377.157	219.03	2705.39	2453.3	2871.5	2163.15	2509.24	2437.32	2472.19
ENSMUSG00000019802	Sec63	protein_coding	0.827246	0.436619	0.0848098	716.789	517.859	2977.46	3226.14	3357.36	2726.58	2972.47	3008.5	2901.13
ENSMUSG00000029062	Cdk11b	protein_coding	0.827556	0.419741	0.0785316	829.1	614.407	3544.18	3336.76	3138.65	3166.94	2976.54	3089.91	2945.7
ENSMUSG00000022708	Zbtb20	protein_coding	0.827701	0.129043	0.00755793	11090.6	8955.41	14802.4	14010.3	13933.1	12477	11059.4	12636.4	12137.1
ENSMUSG00000020150	Gamt	protein_coding	0.828612	0.424146	0.0801809	466.615	278.197	2543.53	2788.76	3114.62	2603.14	2682.43	2218.76	2510.06
ENSMUSG00000006395	Hyi	polymorphic_pseudogene	0.828625	0.348773	0.0516678	273.997	128.703	2669.36	2557.38	2262.99	2171.73	2103.07	2428.99	2098.49
ENSMUSG00000032050	Rdx	protein_coding	0.828872	0.337075	0.048824	1674.16	1309.02	4221.22	4390.18	4551.69	3888.85	3950	4207.73	3757.64
ENSMUSG00000027367	Stard7	protein_coding	0.828947	0.446366	0.0884842	1341	964.887	4828.33	3416.83	3671.29	3444.93	3837.62	3402.34	3388.68
ENSMUSG00000023104	Rfc2	protein_coding	0.829124	0.296146	0.0363313	217.334	86.2178	2440.96	2308.24	2446.22	2168.88	2020.94	1948.36	2232.89
ENSMUSG00000029922	Mkrn1	protein_coding	0.829297	0.410126	0.0742229	476.958	269.231	3387.66	2466.03	2581.1	2293	2433.79	2582.65	2655.99
ENSMUSG00000073643	Wdfy1	protein_coding	0.829527	0.285378	0.0333993	220.844	84.1022	2531.81	2192.04	2469.83	1974.98	2213.03	1989.81	2174.52
ENSMUSG00000054793	Cadm4	protein_coding	0.829881	0.456309	0.0939115	731.066	496.61	3571.04	3089.24	2944.4	2931.77	3077.95	2524.25	2921.78
ENSMUSG00000018412	Kansl1	protein_coding	0.830112	0.419637	0.0782726	326.19	189.46	2739.07	2541.94	2506.17	2319.78	2297.92	2541.36	2189.52
ENSMUSG00000070544	Top1	protein_coding	0.830321	0.295401	0.0360215	3135.84	2483.44	6151.99	5356.87	6553.23	5422.85	5145.23	5435.46	5230.86
ENSMUSG00000047261	Gap43	protein_coding	0.830419	0.335545	0.047831	356.982	161.56	3063.33	2148.52	2624.25	2382.83	2195.44	2427.32	2098.49
ENSMUSG00000107176	Gm9794	processed_pseudogene	0.830621	0.389057	0.0656958	273.146	142.877	2389.97	2364.48	2733.92	2127.74	2275.9	2374.41	2178.3
ENSMUSG00000002812	Flii	protein_coding	0.830956	0.356718	0.0544145	294.837	139.586	2837.32	2475.05	2268.97	2160.27	2453.03	2079.93	2209.68
ENSMUSG00000053007	Creb5	protein_coding	0.831296	0.397748	0.0686841	321.172	171.926	2261.48	2851.99	2604.34	2371.41	2399.89	2161.68	2280.87
ENSMUSG00000028032	Papss1	protein_coding	0.831339	0.457932	0.0952831	840.375	570.333	3036.53	3650.46	3366.96	2958.91	3368.51	2990.71	2556.49
ENSMUSG00000067713	Prkag1	protein_coding	0.83134	0.446277	0.0883416	495.068	309.48	2692.85	3165.72	2726.68	2691.26	2424.96	2342.58	2781.06
ENSMUSG00000026014	Raph1	protein_coding	0.831375	0.299248	0.0371528	284.898	113.123	2273.63	2944.17	2268.97	1983.13	2242.92	2333.58	2083.43
ENSMUSG00000020737	Jpt1	protein_coding	0.831468	0.453743	0.0925974	480.941	312.295	3130.24	2761.17	2628.81	2400.88	2505.9	2681.23	2692.64
ENSMUSG00000027342	Pcna	protein_coding	0.831519	0.454974	0.0932391	391.812	256.504	2597.17	2893.32	2621.2	2537.23	2353.82	2506.95	2493.35
ENSMUSG00000022043	Trim35	protein_coding	0.831621	0.436619	0.0847293	1264.86	941.515	3580.91	3851.11	4250.3	3331.05	3275.44	3944.86	3388.68
ENSMUSG00000028645	Slc2a1	protein_coding	0.831648	0.460836	0.0964876	876.831	604.821	3512.93	3318.51	3384.89	2779.46	3126.29	2656.68	3503.2
ENSMUSG00000022270	Retreg1	protein_coding	0.832178	0.259077	0.0274345	462.255	160.946	2971.01	2929.73	2533.67	2739.46	2177.46	2152.84	1832.4
ENSMUSG00000040618	Pck2	protein_coding	0.832601	0.135829	0.00836019	164.134	34.9054	2254.12	2455.12	2138.09	1953.79	1858.56	1934.56	1990.34
ENSMUSG00000074578	Zfas1	lncRNA	0.832774	0.456518	0.0945621	1112.74	802.839	3512.93	3525.98	4076.12	3745.39	2926.01	3410.41	3107.29
ENSMUSG00000064367	mt-Nd5	protein_coding	0.833128	0.230204	0.0219354	18529.7	14881.6	23421.4	23404.9	18437.1	17246.6	19732.1	16242.2	19102.1
ENSMUSG00000026617	Bpnt1	protein_coding	0.833193	0.4645	0.0984045	706.067	481.553	2998.34	3523.46	2981.52	2537.23	2932.88	2791.79	3101.88
ENSMUSG00000022994	Adcy6	protein_coding	0.833223	0.247793	0.0255737	206.741	69.2274	2218.91	2478.65	2423.93	2194.13	1907.9	2102	1965.74
ENSMUSG00000069670	Nkain2	protein_coding	0.833391	0.337075	0.0487891	296.183	131.975	2758.35	2489.38	2367.37	2017.91	2052.58	2473.36	2252.04
ENSMUSG00000081926	Gm15536	processed_pseudogene	0.833624	0.4645	0.0989276	693.401	470.326	3579.5	2668.3	3170.04	2815.25	2696.05	2884.42	2926.35
ENSMUSG00000057841	Rpl32	protein_coding	0.834032	0.413751	0.0754565	3476.57	2671.65	5368.48	5879.13	7889.34	5921.47	5586.86	5717.73	4828.93
ENSMUSG00000020612	Prkar1a	protein_coding	0.834183	0.385386	0.0639439	2331.88	1812.3	5081.65	5425.79	4909.19	4009.12	5024.91	4323.43	4816.73
ENSMUSG00000042390	Gatad2b	protein_coding	0.834548	0.416401	0.0767488	1221.61	940.548	3735.45	3976.23	3822.24	3248.97	3645.53	3681.66	3370.37
ENSMUSG00000018379	Srsf1	protein_coding	0.835345	0.470894	0.101598	1191.34	844.136	4234.27	3275.19	3882.25	2897.49	3153.46	3698.18	3654.49
ENSMUSG00000003033	Ap1m1	protein_coding	0.835629	0.447257	0.0889487	303.416	184.422	2402.91	2621.1	2642.44	2322.18	2447.81	2293.04	2264.02
ENSMUSG00000042625	Safb2	protein_coding	0.835763	0.439168	0.0859376	461.604	274.804	2557.1	2706.56	3155	2634.24	2721.55	2367.41	2262.32
ENSMUSG00000037110	Ralgapa2	protein_coding	0.836042	0.245984	0.0250707	209.459	68.6231	2392.13	2304.11	2453.01	2174.57	1877.69	1958.35	2139.59
ENSMUSG00000018446	C1qbp	protein_coding	0.836255	0.469036	0.100948	1094.07	795.42	3441.28	3554.82	4047.89	3089.72	3783.73	2986.88	3291.29
ENSMUSG00000059182	Skap2	protein_coding	0.836569	0.421542	0.0792578	251.111	141.442	2461.64	2414.37	2515.93	2139.75	2267.77	2340.79	2202.41
ENSMUSG00000036093	Arl5a	protein_coding	0.836577	0.354465	0.0536279	218.473	100.66	2295.12	2570.99	2323.09	2021.61	2156.69	2238.91	2133.59
ENSMUSG00000028961	Pgd	protein_coding	0.836585	0.395592	0.06781	339.052	175.706	2617.81	2679.53	2562.29	2127.74	2161.35	2230.91	2659.81
ENSMUSG00000028102	Pex11b	protein_coding	0.836816	0.420356	0.07882	351.177	197.708	2490.1	2961.4	2429.11	2423.08	2238.72	2527.37	2227.59
ENSMUSG00000046417	Lrrc75a	protein_coding	0.837142	0.434351	0.0833861	296.097	171.012	2689.25	2582.81	2347.29	2218.59	2433.79	2236.92	2320.17
ENSMUSG00000030579	Tyrobp	protein_coding	0.837273	0.378027	0.0614222	404.5	199.467	3122.52	2314.41	2672.39	2293	2515.92	2527.37	2052.01
ENSMUSG00000060147	Serpinb6a	protein_coding	0.837409	0.312123	0.0409439	207.609	83.9685	2309.19	2538.49	2278.85	2017.91	2232.37	1989.81	2119.37
ENSMUSG00000029782	Tmem209	protein_coding	0.838133	0.326393	0.0447754	227.041	94.6375	2732.02	2322.58	2128.64	2118.58	2090.22	2206.43	2083.43
ENSMUSG00000028439	Fam219a	protein_coding	0.838326	0.459542	0.0958528	492.897	308.469	2564.81	3298.87	2681.29	2643.86	2641.02	2621.51	2345.57
ENSMUSG00000039191	Rbpj	protein_coding	0.838376	0.456518	0.0947745	420.249	257.909	2486.07	3111.25	2618.15	2398.64	2579.58	2590.19	2321.77
ENSMUSG00000045128	Rpl18a	protein_coding	0.838545	0.450836	0.0908672	1443.55	1097.85	4210.77	3660.31	4457.59	3376.9	3611.44	4059.28	3699.02
ENSMUSG00000015536	Mocs2	protein_coding	0.839061	0.47924	0.105532	880.378	566.461	3107.03	2984.24	4077.2	2416.46	3221.23	3011.03	3181.23
ENSMUSG00000040250	Ints13	protein_coding	0.839218	0.281089	0.0321336	203.774	73.3389	2192.82	2572.68	2323.09	2183.01	2020.94	1931.01	2100.61
ENSMUSG00000040268	Plekha1	protein_coding	0.839462	0.428244	0.0815748	343.168	193.441	2870.92	2637.51	2334.33	2278.09	2199.88	2528.93	2376.54
ENSMUSG00000030967	Zranb1	protein_coding	0.839679	0.476881	0.104798	934.105	684.528	3732.7	2981.39	3695.15	3025.77	3088.46	3270.26	3191.83
ENSMUSG00000022462	Slc38a2	protein_coding	0.839848	0.48481	0.108207	1258.66	883.427	3007.92	4237.77	4350.15	3425.37	3597.28	3613	2998.57
ENSMUSG00000025337	Sbds	protein_coding	0.839869	0.484679	0.10803	1010.63	720.384	2964.55	3744.76	3981.34	3509.16	2992.76	3056.32	3203.46
ENSMUSG00000028163	Nfkb1	protein_coding	0.839887	0.400743	0.0698925	277.391	143.724	2200.74	2647.28	2643.95	2229.23	2142.49	2363.9	2234.64
ENSMUSG00000032096	Arcn1	protein_coding	0.840097	0.48481	0.108307	505.133	350.338	2993.53	2925.38	2729.58	2651.52	2509.24	2550.63	2831.16
ENSMUSG00000026822	Lcn2	protein_coding	0.840836	0.166388	0.0119982	188.432	44.5422	1976.35	2637.51	2306.01	1962.41	2008.88	2004.65	1913.98
ENSMUSG00000021377	Dek	protein_coding	0.840988	0.4645	0.0992677	1235.37	930.449	3623.02	3986.87	3971.48	3309.51	3100.24	3863.46	3602.83
ENSMUSG00000002413	Braf	protein_coding	0.841217	0.383932	0.0633593	398.152	194.882	3001.53	2860.9	2194.37	2139.75	2348.17	2238.91	2635.47
ENSMUSG00000024610	Cd74	protein_coding	0.841236	0.272737	0.0299945	174.161	60.1065	2221.47	2237.69	2461.44	1944.94	2041.31	2043.73	2067.95
ENSMUSG00000006403	Adamts4	protein_coding	0.841308	0.360553	0.0561392	251.032	115.971	2280.85	2545.39	2549.63	2160.27	2044.15	2074.9	2394.74
ENSMUSG00000027900	Dram2	protein_coding	0.841429	0.390325	0.0660596	463.559	231.593	2915.64	3271.24	2111.78	2273.06	2482.26	2370.91	2565.88
ENSMUSG00000043284	Tmem11	protein_coding	0.84163	0.456518	0.0943322	446.197	270.3	2480	2808.5	3059.66	2624.58	2569.94	2556.77	2209.68
ENSMUSG00000026740	Dnajc1	protein_coding	0.841797	0.488157	0.10969	647.851	464.192	2854.17	3339.37	3071.23	2841.77	2807.89	2645.03	2984.03
ENSMUSG00000038668	Lpar1	protein_coding	0.842109	0.378596	0.0616566	341.855	164.247	2430.5	2332.7	3037.7	2073.93	2259.56	2556.77	2213.3
ENSMUSG00000019579	Mydgf	protein_coding	0.842371	0.448521	0.0900473	482.638	282.982	3302.46	2846.04	2302.17	2640.02	2500.86	2544.46	2396.24
ENSMUSG00000004631	Sgce	protein_coding	0.842539	0.476881	0.104671	747.303	482.594	3027.02	3806.57	2800.85	2655.34	2910.82	3246.49	2536.17
ENSMUSG00000030342	Cd9	protein_coding	0.84273	0.482579	0.107315	877.844	653.518	3079	3348.47	3771.88	3138.16	3227.57	2967.69	3068.14
ENSMUSG00000006356	Crip2	protein_coding	0.842753	0.378027	0.0614997	1654.54	1321.67	4353.63	4603.74	4134.5	3978.5	3944.36	4052.95	3895.23
ENSMUSG00000052917	Senp7	protein_coding	0.842775	0.446653	0.0886003	289.365	167.643	2717.86	2562.5	2292.52	2270.54	2379.84	2246.84	2292.49
ENSMUSG00000038013	Wipf2	protein_coding	0.842934	0.488607	0.110341	701.231	516.984	3124.07	3032.24	3342.94	2698.75	3062.13	2935.44	2903.43
ENSMUSG00000030876	Mettl9	protein_coding	0.843081	0.492303	0.113023	703.624	507.109	3036.53	3500.78	2957.71	3071.8	2947.96	2797.25	2722.5
ENSMUSG00000038733	Wdr26	protein_coding	0.843446	0.447063	0.0887959	1403.01	1091.53	4246	4296.44	3642.78	3477.88	3836.48	3750.76	3661.29
ENSMUSG00000094910	D430019H16Rik	protein_coding	0.843455	0.215471	0.019293	266.895	75.8182	2545.48	2093.94	2756.92	2265.48	2132.86	1838.14	1957.17
ENSMUSG00000021559	Dapk1	protein_coding	0.843503	0.432283	0.0825312	425.22	236.425	2782.65	2903.56	2587.33	2483.37	2179.73	2795.89	2195.07
ENSMUSG00000004945	Tmem242	protein_coding	0.843751	0.492303	0.11289	769.478	564.34	3113.24	2995.59	3651.91	2847.05	3003.52	3068.8	2969.43
ENSMUSG00000028719	Cmpk1	protein_coding	0.843771	0.463222	0.0976262	334.417	203.556	2447.2	2866.82	2496.34	2371.41	2311.69	2289.28	2507.29
ENSMUSG00000041040	Fam117b	protein_coding	0.843839	0.402919	0.0708504	269.883	137.7	2348.06	2553.96	2584.22	2002.8	2267.77	2311.67	2305.61
ENSMUSG00000032740	Ccdc88a	protein_coding	0.843912	0.288954	0.0343615	5633.66	4596.01	9518.2	8645.55	7823.29	7399.5	7454.48	7396.81	8068.72
ENSMUSG00000063235	Ptpmt1	protein_coding	0.844284	0.494605	0.114827	646.297	448.219	3136.41	3451.33	2637.91	2717.34	2859.14	2780.83	2831.16
ENSMUSG00000100215	Gm8292	processed_pseudogene	0.844452	0.201253	0.016819	187.48	49.8097	2256.58	2272.55	2478.17	1880.22	2161.35	1908.84	1962.91
ENSMUSG00000027201	Myef2	protein_coding	0.844465	0.433471	0.0830511	325.182	180.235	2411.46	2318.5	2989.42	2345.89	2230.24	2379.63	2339.28
ENSMUSG00000027706	Sec62	protein_coding	0.84455	0.307324	0.0394508	8200.17	6673.43	12856.5	11069.4	9986.72	9540.57	9062.28	9667.34	10686.3
ENSMUSG00000035551	Igfbpl1	protein_coding	0.844691	0.404879	0.0716774	1675.73	859.925	5040.89	2988.5	5001.75	3845.09	3081.89	3330.31	3247.59
ENSMUSG00000038393	Txnip	protein_coding	0.844929	0.49257	0.113542	496.987	336.168	2920.57	2829.59	2867.4	2719.2	2794.92	2573.56	2340.85
ENSMUSG00000035401	Emsy	protein_coding	0.84495	0.482851	0.107463	920.619	697.957	3592.17	3277.83	3515.82	3099.46	2935.63	3406.96	3199.24
ENSMUSG00000037475	Thoc2	protein_coding	0.845096	0.467422	0.100303	1239.37	954.302	4273.32	3724.05	3588.84	3477.88	3337.69	3778	3427.12
ENSMUSG00000027878	Notch2	protein_coding	0.845155	0.487548	0.109105	570.18	370.115	3449.93	2871.26	2560.71	2474.92	2836.48	2675.48	2686.37
ENSMUSG00000034675	Dbn1	protein_coding	0.845702	0.460895	0.0967238	394.913	236.124	2634.53	2661.86	2837.11	2226.58	2487.36	2250.78	2721.26
ENSMUSG00000020134	Peli1	protein_coding	0.845773	0.472005	0.102673	971.358	744.196	3300.98	3418.11	3855.63	3107.55	3235.16	3305.68	3260.12
ENSMUSG00000052915	Msl1	protein_coding	0.8458	0.424708	0.0803413	1245.75	987.995	3688.48	3975.04	3958.31	3509.16	3677.12	3508.61	3507.18
ENSMUSG00000028291	Akirin2	protein_coding	0.846343	0.501519	0.118701	695.134	508.823	3358.44	3207.44	2900.07	2926.65	2740.85	2808.14	3075.78
ENSMUSG00000022390	Zc3h7b	protein_coding	0.846668	0.495373	0.115728	1173.26	878.685	3559.74	4075.1	3712.15	3937.99	3106.77	3366.46	3185.47
ENSMUSG00000026766	Mmadhc	protein_coding	0.846757	0.500727	0.11845	657.379	453.679	3317.25	3043.43	2951.06	2466.41	2718.56	2909.39	3086.68
ENSMUSG00000061787	Rps17	protein_coding	0.84686	0.401799	0.0702292	2744.43	2201.06	5968.64	5126.06	5690.27	5049.91	4692.18	5518.33	4700.33
ENSMUSG00000026797	Stxbp1	protein_coding	0.846876	0.472005	0.102823	387.361	238.355	2443.04	2589.52	3027.32	2396.39	2291.96	2579.62	2477.86
ENSMUSG00000020362	Cnot6	protein_coding	0.846909	0.460836	0.0965937	576.636	342.249	2895.85	2543.66	3466.64	2338.83	2398.08	2985.61	2710.11
ENSMUSG00000032388	Spg21	protein_coding	0.846968	0.501679	0.11918	506.347	357.68	2701.81	3036.44	2912.23	2653.43	2740.85	2712.57	2490.54
ENSMUSG00000046722	Cdc42se1	protein_coding	0.846986	0.466685	0.100025	985.971	767.081	3556.92	3631.94	3454.87	3147.77	3126.29	3443.72	3310.92
ENSMUSG00000051748	Wfdc21	protein_coding	0.847035	0.238612	0.0234375	209.676	63.5911	2263.93	2582.81	2282.78	2218.59	1882.23	1923.8	2054.31
ENSMUSG00000021171	Esyt2	protein_coding	0.847068	0.369431	0.0585742	300.737	138.094	2469.83	2928.28	2176.83	2300.37	2190.99	2369.16	2033.15
ENSMUSG00000024002	Brd4	protein_coding	0.847196	0.504673	0.121248	627.697	440.723	3019.08	3183.27	2989.42	2541.3	2896.94	3065.06	2602.98
ENSMUSG00000044811	Cd300c2	protein_coding	0.847435	0.244678	0.0246897	186.361	57.5325	2292.75	2297.88	2418.74	2017.91	2175.18	1901.05	1930.09
ENSMUSG00000024759	Atl3	protein_coding	0.847708	0.356697	0.0543116	246.253	108.504	2602.82	2458.77	2286.69	2148.62	2342.49	2152.84	1948.38
ENSMUSG00000026275	Ppp1r7	protein_coding	0.847715	0.453743	0.0925275	480.024	276.548	3306.9	2356.62	2788.17	2666.75	2625.46	2242.88	2472.19
ENSMUSG00000022114	Spry2	protein_coding	0.847986	0.472005	0.102641	474.952	289.401	2694.65	3261.99	2502.9	2369.11	2537.41	2384.83	2808.62
ENSMUSG00000035770	Dync1li2	protein_coding	0.848033	0.488157	0.10987	441.141	280.489	2578.21	2674.73	3078.93	2491.78	2584.38	2277.89	2688.88
ENSMUSG00000057614	Gnai1	protein_coding	0.848132	0.378027	0.0615157	294.578	137.831	2602.82	2458.77	2565.44	2350.57	2334.87	2246.84	1917.28
ENSMUSG00000028394	Pole3	protein_coding	0.848294	0.472005	0.102716	484.507	295.872	3079	2949.92	2494.7	2668.64	2221.68	2729.48	2512.83
ENSMUSG00000028114	Mettl14	protein_coding	0.848307	0.449412	0.0902957	296.196	169.094	2765.32	2447.8	2403.02	2485.48	2253.36	2252.74	2191.38
ENSMUSG00000027312	Atrn	protein_coding	0.848416	0.490996	0.11115	510.389	326.676	2905.76	2687.52	3072.52	2545.36	2859.14	2676.92	2260.61
ENSMUSG00000031666	Rbl2	protein_coding	0.848709	0.49257	0.113729	485.199	316.607	3105.48	2697.06	2744.01	2472.79	2793.47	2689.82	2334.53
ENSMUSG00000062380	Tubb3	protein_coding	0.849153	0.417549	0.0772746	2090.62	1095.89	5549.36	3494.46	5467.51	3795.4	3649.05	4305.94	2927.49
ENSMUSG00000002326	Gmpr2	protein_coding	0.849397	0.244526	0.0245807	182.445	55.6826	2143.49	2291.61	2520.79	2109.29	1935.15	1920.13	2056.61
ENSMUSG00000034269	Setd5	protein_coding	0.849407	0.49257	0.113266	499.16	323.707	2740.83	2915.22	2966.99	2529.06	2901.11	2285.5	2606.91
ENSMUSG00000057335	Cep170	protein_coding	0.849533	0.452807	0.0919602	413.875	236.505	3031.78	2289.51	2837.11	2202.37	2466.86	2567.47	2482.1
ENSMUSG00000019996	Map7	protein_coding	0.849731	0.4733	0.103317	412.2	249.945	2541.59	3145.38	2478.17	2273.06	2598.71	2434	2522.48
ENSMUSG00000022807	Osbpl11	protein_coding	0.849822	0.259077	0.0273908	239.377	76.1154	2733.79	2239.91	2302.17	2002.8	2277.92	2077.42	1854.73
ENSMUSG00000056486	Chn1	protein_coding	0.84992	0.508838	0.123489	947.496	717.531	3801.27	3522.2	3153.75	3130.13	3223.77	2997.07	3402.87
ENSMUSG00000035078	Mtmr9	protein_coding	0.850032	0.49508	0.115441	377.291	245.278	2606.58	2771.94	2670.9	2226.58	2537.41	2519.55	2505.9
ENSMUSG00000028081	Rps3a1	protein_coding	0.850164	0.49123	0.111676	1385.04	1074.2	3948.75	3610.88	4551.69	3596.18	3700.43	3892.47	3447.24
ENSMUSG00000028382	Ptbp3	protein_coding	0.850205	0.422631	0.0797325	331.695	174.757	2239.2	2979.97	2527.24	2412.03	2301.87	2390	2125.5
ENSMUSG00000028252	Ccnc	protein_coding	0.850214	0.472005	0.102854	381.222	230.062	2662.08	2403.04	2968.31	2275.58	2348.17	2643.57	2403.74
ENSMUSG00000039883	Lrrc17	protein_coding	0.850579	0.357945	0.0551845	279.535	122.232	2218.91	2639.14	2649.97	1983.13	2394.45	2051.7	2280.87
ENSMUSG00000008859	Rala	protein_coding	0.850607	0.507656	0.122553	1335.5	1005.31	3743.71	4383.35	3814.43	3315.67	3329.02	4224.33	3381.57
ENSMUSG00000020486	Sept4	protein_coding	0.850768	0.515083	0.125531	1006.79	706.085	2869.25	3805.36	3985.72	3065.26	2937	3051.32	3615.54
ENSMUSG00000019699	Akt3	protein_coding	0.85088	0.49123	0.111746	356.195	224.892	2451.34	2697.06	2783.94	2407.58	2601.87	2275.98	2351.83
ENSMUSG00000026987	Baz2b	protein_coding	0.850931	0.50387	0.120602	813.209	620.092	3274.22	3387.28	3301.84	3114.01	2830.79	3260.77	2996.34
ENSMUSG00000027203	Dut	protein_coding	0.850991	0.436619	0.0848122	282.565	153.241	2345.81	2283.18	2872.87	2278.09	2257.5	2222.83	2308.86
ENSMUSG00000019874	Fabp7	protein_coding	0.851149	0.419099	0.0778885	3301.88	2669.95	6880.91	5870.66	5851.59	5215.42	5175.21	5450.89	6207.59
ENSMUSG00000060716	Plekhh1	protein_coding	0.851149	0.500307	0.118265	338.73	222.855	2436.78	2684.33	2725.23	2407.58	2394.45	2351.51	2486.33
ENSMUSG00000015733	Capza2	protein_coding	0.851185	0.515434	0.12683	915.477	680.719	3854.34	3341.97	3151.23	2866.29	3270.43	3082.47	3323.28
ENSMUSG00000001017	Chtop	protein_coding	0.851257	0.516533	0.127533	710.011	524.629	3342.3	2965.7	3224.72	2953.84	3150.88	2768.44	2767.77
ENSMUSG00000035900	Gramd4	protein_coding	0.851448	0.51522	0.125741	764.013	526.823	3671.83	2621.1	3396.82	2967.35	3054.2	2814.92	2827.62
ENSMUSG00000019467	Arhgef25	protein_coding	0.851491	0.366548	0.0575409	203.194	90.5798	2165.83	2326.64	2585.77	2139.75	2163.68	2097.17	2056.61
ENSMUSG00000031807	Pgls	protein_coding	0.851716	0.356697	0.0543542	231.644	100.317	2685.65	2093.94	2432.55	2053.65	2236.61	2120.95	2141.58
ENSMUSG00000029426	Scarb2	protein_coding	0.851874	0.464564	0.0994519	1931.79	1533.24	4945.47	4397.01	4713.38	4647.58	3738.73	4152.57	4330.34
ENSMUSG00000028226	Mmp16	protein_coding	0.851896	0.326148	0.0446426	202.249	79.6165	2213.76	2297.88	2570.15	2063.89	1990.13	2238.91	2016.02
ENSMUSG00000055202	Zfp811	protein_coding	0.85195	0.290498	0.0351388	273.093	95.7876	2560.96	2242.13	2676.84	2218.59	1877.69	1955.05	2347.14
ENSMUSG00000024248	Cox7a2l	protein_coding	0.851988	0.521239	0.129813	628.334	456.663	3186.91	3033.64	2973.6	2808.13	2540.69	2913.31	2959.28
ENSMUSG00000034595	Ppp1r18	protein_coding	0.852022	0.352772	0.0530162	232.043	98.9075	2323.07	2540.22	2413.52	2191.37	1980.42	1992.82	2323.38
ENSMUSG00000029439	Sfswap	protein_coding	0.852064	0.499131	0.117754	519.115	336.128	3066.47	2476.85	3126.02	2418.67	2510.92	2809.5	2697.64
ENSMUSG00000040724	Kcna2	protein_coding	0.852372	0.452807	0.0919186	1848.5	1479.29	4571.29	4918.05	4276.94	3803.94	4398.92	4174.46	4245.28
ENSMUSG00000032412	Atp1b3	protein_coding	0.852419	0.451863	0.0914807	1579.3	1265.55	4340.71	4140.47	4348.03	3998	3841.05	3601.85	4146.75
ENSMUSG00000064341	mt-Nd1	protein_coding	0.852468	0.337075	0.0485982	102089	83943.2	121353	99461.4	95438.9	72819.7	101580	85241	89424.8
ENSMUSG00000052387	Trpm3	protein_coding	0.852715	0.521986	0.131011	1247.38	909.052	3442.72	4632.87	3505.31	3338.72	3163.76	4007.54	3246.55
ENSMUSG00000027346	Gpcpd1	protein_coding	0.852722	0.520873	0.129341	454.777	318.046	2993.53	2703.4	2716.52	2685.63	2593.94	2624.46	2423.02
ENSMUSG00000083992	Gm11478	processed_pseudogene	0.853013	0.509455	0.123816	793.369	531.033	3168.61	3279.15	3432.43	3375.38	2515.92	2538.27	3166.34
ENSMUSG00000037355	Uvssa	protein_coding	0.853089	0.323199	0.0434889	182.018	70.1861	2443.04	2285.3	2248.88	1944.94	2029.78	2139.36	2096.36
ENSMUSG00000014504	Srp19	protein_coding	0.853136	0.521986	0.13052	1107.37	824.443	3554.09	4124.16	3411.09	3644.34	3389.37	3405.8	2871.03
ENSMUSG00000059436	Max	protein_coding	0.853159	0.503685	0.120308	680.328	446.5	3257.79	3301.49	2841.26	3034.03	2958.88	2810.85	2300.71
ENSMUSG00000024841	Eif1ad	protein_coding	0.853262	0.382174	0.0629715	255.515	117.371	2480	2706.56	2181.25	2160.27	2035.58	2125.6	2375.01
ENSMUSG00000028126	Pip5k1a	protein_coding	0.853275	0.509455	0.123834	504.952	335.815	3153.31	2868.3	2605.88	2398.64	2515.92	2840.53	2675.03
ENSMUSG00000031533	Mrps31	protein_coding	0.853293	0.49123	0.111603	372.238	230.813	2451.34	2985.66	2552.8	2312.54	2348.17	2425.65	2600.35
ENSMUSG00000034636	Zyg11b	protein_coding	0.853398	0.515434	0.126812	643.884	439.894	2859.21	3357.55	3029.92	2545.36	2749.7	3196.16	2596.41
ENSMUSG00000066129	Kndc1	protein_coding	0.853789	0.402889	0.0707076	203.599	98.7816	2440.96	2261.8	2408.28	2021.61	2188.75	2137.09	2187.66
ENSMUSG00000025066	Sfr1	protein_coding	0.853862	0.49123	0.111749	1231.15	968.041	4070.03	3782.39	3714.41	3745.39	3549.85	3215.41	3577.33
ENSMUSG00000021486	Prelid1	protein_coding	0.854038	0.490996	0.11122	443.837	274.17	2453.41	3096.13	2779.69	2706.2	2327.2	2627.42	2328.17
ENSMUSG00000063457	Rps15	protein_coding	0.854044	0.49508	0.115534	2280.5	1791.99	5429.32	4207.75	5579.61	4834.91	4793.61	4400.29	4059.33
ENSMUSG00000031285	Dcx	protein_coding	0.854048	0.54094	0.141418	1644.6	1196.48	4882.01	3574.81	4563.15	4456.62	3277.95	4232.62	3208.74
ENSMUSG00000031575	Ash2l	protein_coding	0.854065	0.419637	0.0781934	364.583	185.958	2775.73	2289.51	2871.5	2474.92	2289.97	2018.99	2491.94
ENSMUSG00000005034	Prkacb	protein_coding	0.85411	0.517721	0.128104	1295.52	988.354	4424.44	3908.53	3447.79	3242.71	3917.23	3496.14	3530.98
ENSMUSG00000060708	Bloc1s4	protein_coding	0.854229	0.417549	0.0772445	231.644	117.408	2179.45	2462.4	2604.34	2255.27	2197.66	2099.59	2176.41
ENSMUSG00000022370	Mrpl13	protein_coding	0.854273	0.529005	0.134338	489.335	355.063	2792.99	3068.49	2709.22	2659.15	2637.92	2649.41	2643.19
ENSMUSG00000030774	Pak1	protein_coding	0.854353	0.507523	0.122456	730.782	479.43	3609.02	3421.96	2499.63	2864.55	2980.6	2935.44	2584.53
ENSMUSG00000032966	Fkbp1a	protein_coding	0.854437	0.453743	0.092697	1366.57	1099.89	4128.13	4012.83	3925.32	3568.29	3579.53	3758.4	3863.18
ENSMUSG00000028820	Sfpq	protein_coding	0.854606	0.488157	0.110035	1368.11	1081.61	4219.91	3978.59	3871.17	3367.76	3560.55	3783.44	3955.24
ENSMUSG00000029701	Rbm28	protein_coding	0.854908	0.49563	0.116105	537.731	338.275	3036.53	3146.74	2587.33	2616.81	3014.26	2427.32	2350.27
ENSMUSG00000026355	Mcm6	protein_coding	0.854966	0.310868	0.0402631	240.938	88.9158	2553.24	2045.71	2649.97	1953.79	2023.9	2204.35	2218.68
ENSMUSG00000014226	Cacybp	protein_coding	0.85529	0.49508	0.115529	515.208	322.742	2514.08	3029.43	3117.15	2391.89	2459.96	2981.78	2479.27
ENSMUSG00000062997	Rpl35	protein_coding	0.855453	0.419637	0.0783338	4245.4	3462.38	7037.31	6654.61	7933.65	7320.94	5910.2	6306.83	5954.58
ENSMUSG00000008301	Phax	protein_coding	0.855547	0.528165	0.133887	469.154	323.064	3038.11	2510.62	2910.88	2632.31	2633.25	2479.82	2622.54
ENSMUSG00000029534	St7	protein_coding	0.85555	0.378621	0.0617574	297.763	133.439	2951.58	2088.48	2486.46	2127.74	2151.99	2417.25	2161.14
ENSMUSG00000033208	S100b	protein_coding	0.855695	0.41939	0.0779962	12846.5	10555.9	14724.5	19909.9	13430.3	14405.9	12969.5	12615.9	14830
ENSMUSG00000026764	Kif5c	protein_coding	0.855836	0.471184	0.101952	545.372	314.813	2740.83	3004.09	3080.21	2118.58	2507.57	3066.31	2489.14
ENSMUSG00000032932	Hspa13	protein_coding	0.855856	0.312896	0.0410853	220.283	81.8479	2203.36	2553.96	2434.27	2262.94	1923.77	1968.07	2145.53
ENSMUSG00000019254	Ppp1r12c	protein_coding	0.856381	0.390672	0.0662948	283.112	131.735	2218.91	2510.62	2786.76	2260.39	2405.3	1986.78	2163.07
ENSMUSG00000031696	Vps35	protein_coding	0.856458	0.534728	0.136492	943.669	712.095	3365.76	3206.1	3887.78	2881.93	3269.17	3345.5	3221.38
ENSMUSG00000021540	Smad5	protein_coding	0.856501	0.535358	0.13813	818.328	614.88	3362.84	3589.76	3014.3	3284.76	2854.9	2976.66	3056.09
ENSMUSG00000031776	Arl2bp	protein_coding	0.856511	0.528165	0.133913	1337.25	1025.47	3951.43	4096.16	3912.09	3888.85	3018.27	3549.23	3896.17
ENSMUSG00000037017	Zscan21	protein_coding	0.85669	0.275493	0.0307238	174.802	56.7853	2329.94	2270.41	2339.9	2130.76	1967.09	2041.04	1889.78
ENSMUSG00000007041	Clic1	protein_coding	0.856722	0.515712	0.127001	345.534	227.057	2708.96	2434.9	2735.36	2331.72	2372.46	2538.27	2424.5
ENSMUSG00000052144	Ppp4r2	protein_coding	0.857033	0.538326	0.139515	503.797	359.932	2923.85	3050.41	2660.46	2533.15	2656.46	2624.46	2799.07
ENSMUSG00000028530	Jak1	protein_coding	0.85731	0.535212	0.137065	1040.23	745.959	3709.24	4164.88	2912.23	2930.07	3459.91	3121.97	3387.66
ENSMUSG00000004558	Ndrg2	protein_coding	0.857327	0.275683	0.0310226	24653.2	20491.2	27471.3	31286.4	24963.9	25349.6	23192.7	21905.7	24463.7
ENSMUSG00000039542	Ncam1	protein_coding	0.857433	0.4645	0.0982807	5977.04	4835.98	11036.3	7237.17	8759.51	8687.73	7267.29	7500.75	7866.63
ENSMUSG00000073982	Rhog	protein_coding	0.85755	0.456518	0.0944616	310.322	171.017	2402.91	2928.28	2321.2	2338.83	2442.57	2268.3	2151.43
ENSMUSG00000029016	Clcn6	protein_coding	0.857603	0.492078	0.112633	451.272	273.701	3159.44	2621.1	2587.33	2223.93	2598.71	2377.89	2766.56
ENSMUSG00000062444	Ap3b2	protein_coding	0.857607	0.427824	0.0813624	278.142	142.487	2652.94	2395.42	2483.15	2285.57	2120.62	2466.88	2037.93
ENSMUSG00000006304	Arpc2	protein_coding	0.857895	0.463527	0.0977498	2122.72	1724.07	5280.6	4581.29	4844.85	4573.61	4699.6	4076.11	4429.15
ENSMUSG00000025203	Scd2	protein_coding	0.858126	0.288954	0.0343356	17002.1	14230.2	18260.5	22527.8	19864.5	17721.9	17531.9	16294.3	18148.6
ENSMUSG00000025487	Psmd13	protein_coding	0.858148	0.540619	0.141128	754.742	560.803	2840.7	3607.16	3244.43	2904.38	2995.45	2963.84	3007.48
ENSMUSG00000045763	Basp1	protein_coding	0.858443	0.518525	0.128555	4311.74	2834.5	8127.58	5426.87	8241.35	6204.41	4889.2	7048.85	4574.22
ENSMUSG00000009575	Cbx5	protein_coding	0.858709	0.515434	0.126712	1864.79	1470.93	4623.29	4503.58	4702.04	4076.95	3632.62	4883.6	3960.85
ENSMUSG00000005610	Eif4g2	protein_coding	0.858783	0.303036	0.038582	4004.15	3348.49	7037.31	6761.46	7066.17	6347.57	6164.63	6126.95	6376.73
ENSMUSG00000043460	Elfn2	protein_coding	0.858869	0.318006	0.0422032	212.462	78.2412	2126.23	2700.23	2272.94	2010.42	2118.14	2206.43	1957.17
ENSMUSG00000028333	Anp32b	protein_coding	0.859012	0.521239	0.129827	1083.34	851.76	3995.58	3597.23	3412.28	3401.19	3254.09	3554.84	3275.73
ENSMUSG00000042682	Selenok	protein_coding	0.859028	0.447381	0.0895476	2257.44	1846.2	5079.18	5175.02	4914.29	4373.58	4488.4	5073.72	4407.65
ENSMUSG00000033487	Fndc3a	protein_coding	0.85905	0.408824	0.0736291	231.829	111.545	2564.81	2397.33	2309.83	2166.02	2331.04	2155.06	1985
ENSMUSG00000106895	Gm4754	processed_pseudogene	0.859106	0.352772	0.0531252	313.9	128.703	2309.19	2645.66	2745.45	2387.36	2108.14	1867.28	2359.61
ENSMUSG00000100131	Gm28439	unprocessed_pseudogene	0.859156	0.547196	0.145379	1346.35	982.6	5096.45	3189.99	3603.8	3590.32	3363.59	3545.85	3671.95
ENSMUSG00000046364	Rpl27a	protein_coding	0.859244	0.504673	0.121154	1670.88	1331.31	4697.81	4057.52	4390.28	4468.63	3921.76	3699.28	3811.06
ENSMUSG00000027067	Ssrp1	protein_coding	0.859277	0.547303	0.145644	600.972	453.374	3151.78	2961.4	2963.02	2859.31	2661.06	2767.06	2927.49
ENSMUSG00000028546	Elavl4	protein_coding	0.859684	0.549669	0.146667	770.045	555.47	3057.04	2810.01	3857.85	2989.17	2972.47	2944.5	2934.33
ENSMUSG00000005371	Fbxo11	protein_coding	0.860002	0.521986	0.130537	490.25	318.991	2570.56	3157.6	2827.39	2804.57	2419.62	2349.73	2727.44
ENSMUSG00000068039	Tcp1	protein_coding	0.860327	0.547303	0.145516	616.169	439.209	2987.11	3412.99	2709.22	2918.11	2830.79	2782.2	2591.14
ENSMUSG00000014769	Psmb1	protein_coding	0.860338	0.488607	0.110281	1472.58	1190.41	4244.69	4353.69	3844.51	3687.82	3766.45	3764.94	4003.71
ENSMUSG00000021774	Ube2e1	protein_coding	0.860405	0.549789	0.147125	699.898	516.162	2933.67	3480.54	3066.1	3166.94	2755.58	2884.42	2782.26
ENSMUSG00000018927	Ccl6	protein_coding	0.860448	0.19277	0.0154519	245.261	57.7011	2529.85	2632.6	2147.4	1755.58	2172.89	2082.42	1942.4
ENSMUSG00000031221	Igbp1	protein_coding	0.860626	0.4645	0.0985142	287.455	159.098	2417.84	2521.13	2645.45	2039.67	2249.2	2443.94	2339.28
ENSMUSG00000010392	Gosr1	protein_coding	0.860863	0.388981	0.0655836	205.77	93.0778	2361.45	2374.24	2395.97	2290.53	2026.85	2134.81	1995.6
ENSMUSG00000048170	Mcmbp	protein_coding	0.860879	0.504673	0.121252	414.315	257.052	2654.77	3158.95	2343.6	2364.51	2573.16	2499.02	2457.91
ENSMUSG00000026245	Farsb	protein_coding	0.8609	0.547184	0.145166	406.741	286.399	2918.93	2562.5	2700.44	2466.41	2509.24	2559.84	2577.89
ENSMUSG00000037851	Iars	protein_coding	0.861743	0.455007	0.093454	320.566	171.87	2419.96	3023.82	2226.25	2312.54	2170.6	2390	2344
ENSMUSG00000025872	Thoc3	protein_coding	0.861884	0.492917	0.113976	284.961	169.248	2389.97	2533.3	2645.45	2196.89	2407.1	2159.48	2417.12
ENSMUSG00000037531	Mrpl47	protein_coding	0.861967	0.408824	0.0734578	263.523	125.094	2400.76	2257.47	2759.77	2270.54	2125.54	2367.41	1995.6
ENSMUSG00000031441	Atp11a	protein_coding	0.862056	0.325405	0.0441826	180.605	66.8194	2365.89	2291.61	2319.32	1931.22	2113.16	1958.35	2151.43
ENSMUSG00000019710	Mrpl24	protein_coding	0.862175	0.556879	0.151867	496.036	359.322	2780.92	2717.59	3100.64	2553.44	2620.76	2783.58	2653.43
ENSMUSG00000073676	Hspe1	protein_coding	0.862723	0.406196	0.0719624	2552.28	2125.92	5334.34	5409.65	5411.78	4929.76	4748.25	5177.38	4773.94
ENSMUSG00000054256	Msi1	protein_coding	0.862817	0.55646	0.151512	778.429	594.486	3007.92	3488.14	3313.97	3220.75	2902.5	2872.52	3061.57
ENSMUSG00000025782	Taf3	protein_coding	0.862966	0.521986	0.130223	387.601	247.7	2786.1	2324.61	2940.4	2557.47	2461.69	2434	2373.48
ENSMUSG00000038039	Gcc2	protein_coding	0.863073	0.560316	0.154674	913.777	696.734	3765.69	3528.49	3044.18	3369.29	3064.77	3235.76	2967.18
ENSMUSG00000045962	Wnk1	protein_coding	0.863309	0.535337	0.137839	1880.54	1494.67	4345.88	5240.13	4280.13	4515.24	4025.25	4450.26	3693.23
ENSMUSG00000020023	Tmcc3	protein_coding	0.863507	0.55793	0.153249	914.416	699.652	3585.13	3301.49	3476.04	3434.4	3194.51	3221.4	2785.88
ENSMUSG00000021143	Pacs2	protein_coding	0.863507	0.4645	0.0992425	382.95	210.143	2719.63	2959.97	2354.63	2555.46	2461.69	2415.57	2040.31
ENSMUSG00000022052	Ppp2r2a	protein_coding	0.863546	0.55793	0.15329	810.979	580.216	3691.25	3519.69	2673.87	3002.53	2835.06	3139.12	3001.91
ENSMUSG00000005354	Txn2	protein_coding	0.863732	0.55793	0.153138	685.803	490.626	3211.17	3464.05	2728.13	2888.86	2650.3	3124.42	2766.56
ENSMUSG00000038170	Pde4dip	protein_coding	0.863773	0.564112	0.157373	673.607	502.161	3318.73	3211.45	2842.64	2847.05	2917.73	3063.81	2680.07
ENSMUSG00000040725	Hnrnpul1	protein_coding	0.863958	0.562701	0.156757	687.154	511.961	2998.34	3097.51	3342.94	2618.75	3117.19	2962.55	2859.36
ENSMUSG00000058706	0610030E20Rik	protein_coding	0.864329	0.4372	0.084994	315.872	159.871	2791.27	2498.27	2432.55	2477.04	2066.33	2448.89	2045.02
ENSMUSG00000041926	Rnpep	protein_coding	0.864446	0.538156	0.139402	320.187	210.94	2698.23	2408.72	2643.95	2295.46	2482.26	2355.06	2409.7
ENSMUSG00000024501	Dpysl3	protein_coding	0.864452	0.472005	0.102745	2200.63	1222.57	4987.66	3586.03	6299.08	3538.8	3383.24	4746.44	3653.52
ENSMUSG00000062604	Srpk2	protein_coding	0.864503	0.558976	0.153934	963.552	748.538	3662.09	3211.45	3672.43	3347.91	3279.2	3361.81	2930.91
ENSMUSG00000042046	Dstyk	protein_coding	0.864629	0.491369	0.112186	402.73	233.511	2714.3	3075.42	2319.32	2160.27	2417.84	2627.42	2475.03
ENSMUSG00000028672	Hmgcl	protein_coding	0.864637	0.515269	0.125839	318.808	197.495	2467.79	2480.44	2791	2420.88	2421.4	2420.62	2155.33
ENSMUSG00000068882	Ssb	protein_coding	0.864727	0.481563	0.106586	1522.2	1250.8	4101.76	4099.66	4422.93	3836.6	3973.65	3782.35	3930.91
ENSMUSG00000040048	Ndufb10	protein_coding	0.865062	0.525175	0.132283	2025.4	1629.88	4903.19	4919.15	4556.9	4407.13	3859.31	4080.31	4971.32
ENSMUSG00000019659	Ccdc12	protein_coding	0.865545	0.472005	0.102764	359.113	198.124	2972.63	2453.3	2496.34	2407.58	2651.84	2120.95	2193.23
ENSMUSG00000043467	Zbtb37	protein_coding	0.865596	0.35717	0.0547513	196.982	79.3564	2102.48	2473.25	2461.44	2124.7	2118.14	2127.92	1945.41
ENSMUSG00000015149	Sirt2	protein_coding	0.865765	0.528379	0.134035	1497.87	1209.38	4188.53	4206.59	4145.27	3918.37	4227.92	3631.89	3524.05
ENSMUSG00000017765	Slc12a4	protein_coding	0.865819	0.547018	0.144975	401.295	269.101	2744.35	2510.62	2897.36	2681.87	2547.24	2328.14	2409.7
ENSMUSG00000027599	Armc1	protein_coding	0.866047	0.568966	0.160901	904.558	680.792	3445.6	2974.27	3870.06	3038.98	3396.71	3134.23	2977.3
ENSMUSG00000031907	Zfp90	protein_coding	0.866098	0.179161	0.0132957	174.402	37.361	2516.06	2099.35	2280.82	2014.18	1837.5	1853.24	2035.55
ENSMUSG00000042133	Ppig	protein_coding	0.866141	0.508838	0.123237	1622.6	1318.45	4750.64	4128.82	4093.45	4064.52	3972.53	3739.84	4075.03
ENSMUSG00000037270	4932438A13Rik	protein_coding	0.866222	0.529005	0.134464	283.938	180.672	2372.5	2475.05	2707.76	2262.94	2317.53	2395.16	2324.98
ENSMUSG00000029120	Ppp2r2c	protein_coding	0.866541	0.557104	0.152232	443.411	305.649	3071.17	2456.95	2802.25	2535.19	2592.35	2599.19	2523.86
ENSMUSG00000031029	Eif3f	protein_coding	0.866623	0.56898	0.160983	972.668	741.101	3571.04	3256.7	3755.03	2824.12	3149.59	3404.65	3483.28
ENSMUSG00000022443	Myh9	protein_coding	0.866695	0.453743	0.0927887	403.157	209.62	2205.97	2814.54	3059.66	2319.78	2728.99	2275.98	2137.59
ENSMUSG00000022019	Tdrd3	protein_coding	0.866732	0.406319	0.0720881	216.686	99.1649	2424.18	2576.06	2158.86	2242.35	2202.08	2001.73	2079.05
ENSMUSG00000000078	Klf6	protein_coding	0.867073	0.576132	0.165598	606.792	461.444	2880.92	3100.26	3118.42	2788.45	2923.25	2908.08	2643.19
ENSMUSG00000032777	Gtf3c1	protein_coding	0.867279	0.469036	0.100895	236.367	127.545	2662.08	2314.41	2304.09	2103.02	2301.87	2155.06	2258.9
ENSMUSG00000033157	Abhd10	protein_coding	0.867432	0.487633	0.109407	247.952	139.758	2608.46	2261.8	2483.15	2273.06	2329.12	2099.59	2229.36
ENSMUSG00000029823	Luc7l2	protein_coding	0.867447	0.517102	0.127872	1562.6	1272.01	4294.1	4545.31	3923.12	3839.43	4113.23	3967.22	3703.84
ENSMUSG00000030255	Sspn	protein_coding	0.86752	0.456518	0.0943221	235.757	122.924	2572.48	2515.88	2183.46	2322.18	2103.07	2220.79	2125.5
ENSMUSG00000039128	Cdc123	protein_coding	0.867676	0.544811	0.14377	565.327	369.466	3260.78	2475.05	3126.02	2522.91	2426.73	2977.94	2715.07
ENSMUSG00000031508	Ankrd10	protein_coding	0.86774	0.503685	0.120307	442.52	264.636	3212.68	2380.05	2700.44	2761.36	2519.24	2377.89	2252.04
ENSMUSG00000021546	Hnrnpk	protein_coding	0.867966	0.444396	0.0876857	2848.92	2380.16	5863.45	5269.37	5997.46	5182.17	5294.7	5329.07	4967.86
ENSMUSG00000020074	Ccar1	protein_coding	0.868162	0.564187	0.15782	807.531	562.902	3392.02	2750.35	3741.51	2599.21	2867.58	3372.26	2996.34
ENSMUSG00000000326	Comt	protein_coding	0.868198	0.576132	0.166018	1138.47	869.82	3986.23	3948.97	3266.5	2945.37	3717.86	3469.99	3422.08
ENSMUSG00000026484	Rnf2	protein_coding	0.868203	0.494803	0.114976	235.698	135.569	2389.97	2320.54	2582.66	2121.65	2251.28	2202.28	2321.77
ENSMUSG00000066406	Akap13	protein_coding	0.868295	0.521986	0.130814	351.072	217.291	2777.46	2476.85	2655.97	2647.69	2188.75	2440.63	2274.16
ENSMUSG00000035575	Utp6	protein_coding	0.868335	0.49563	0.115919	287.405	166.31	2332.22	2635.87	2605.88	2468.54	2097.97	2244.87	2334.53
ENSMUSG00000028832	Stmn1	protein_coding	0.868435	0.539791	0.140653	3597.78	2321.19	7300.15	4230.85	7923.28	4883.05	4760.92	5775.96	5078.27
ENSMUSG00000069020	Urm1	protein_coding	0.868783	0.515855	0.127234	415.45	252.149	2578.21	2837.08	2813.46	2585.41	2424.96	2092.29	2685.11
ENSMUSG00000039262	Prrc2b	protein_coding	0.869032	0.580893	0.168783	760.033	570.199	3488.67	2806.99	3418.21	2960.6	2880.2	2908.08	3170.6
ENSMUSG00000058546	Rpl23a	protein_coding	0.869049	0.42337	0.0799802	5757.59	4840.98	9039.75	7895.94	9438.16	7954.28	7613	8503.75	7274.2
ENSMUSG00000066149	Cdc26	protein_coding	0.869286	0.402919	0.0708672	285.159	127.081	2379.08	2733.25	2446.22	1983.13	2079.73	2084.91	2560.52
ENSMUSG00000031924	Cyb5b	protein_coding	0.869563	0.554654	0.150497	1342.47	1082.89	3696.79	4450.4	3815.54	3651.6	3528.39	3662.9	3841.42
ENSMUSG00000025437	Usp33	protein_coding	0.869699	0.4645	0.0992151	228.146	120.427	2261.48	2491.16	2496.34	2080.52	2206.48	2349.73	2100.61
ENSMUSG00000040274	Cdk6	protein_coding	0.870132	0.434719	0.0835855	273.358	131.736	2278.45	2621.1	2591.99	1926.51	2261.62	2248.81	2364.25
ENSMUSG00000030588	Yif1b	protein_coding	0.870195	0.494803	0.115153	249.565	141.975	2434.69	2476.85	2473.17	2262.94	2321.41	2032.9	2316.95
ENSMUSG00000028907	Utp11	protein_coding	0.870366	0.576132	0.165897	357.553	254.582	2656.6	2758.08	2533.67	2466.41	2540.69	2422.3	2452.15
ENSMUSG00000035212	Leprot	protein_coding	0.870389	0.505842	0.121922	267.149	156.563	2740.83	2310.3	2397.74	2270.54	2151.99	2302.4	2361.16
ENSMUSG00000060679	Mrps9	protein_coding	0.870568	0.356697	0.054349	295.835	115.041	2302.18	2485.81	2809.26	1856.53	2440.82	2244.87	2030.74
ENSMUSG00000023034	Nr4a1	protein_coding	0.870637	0.385386	0.0639114	231.181	97.3256	2017.49	2420	2735.36	2099.86	2055.36	2139.36	2227.59
ENSMUSG00000034893	Cog3	protein_coding	0.870822	0.550353	0.147668	293.488	190.914	2660.25	2579.44	2370.98	2366.81	2439.07	2326.33	2248.59
ENSMUSG00000034730	Adgrb1	protein_coding	0.870886	0.382174	0.0628984	202.334	84.3567	2438.87	2547.1	2066.09	2014.18	2038.46	2185.45	2139.59
ENSMUSG00000026112	Coa5	protein_coding	0.870889	0.555407	0.150965	1033.6	838.133	3720.29	3409.14	3694.02	3464.42	3353.74	3362.97	3235.03
ENSMUSG00000042520	Ubap2l	protein_coding	0.871049	0.578892	0.167058	909.297	719.697	3618.83	3504.56	3214.83	3220.75	2979.25	3375.74	3190.77
ENSMUSG00000024594	Prrc1	protein_coding	0.87132	0.535337	0.137752	304.666	188.17	2803.29	2478.65	2372.78	2336.47	2365.04	2468.5	2176.41
ENSMUSG00000025959	Klf7	protein_coding	0.871467	0.562464	0.156475	1320.61	1068	3960.81	4270.02	3658.76	3900.11	3393.04	3648.52	3661.29
ENSMUSG00000004936	Map2k1	protein_coding	0.871606	0.586472	0.172743	715.518	520.908	2943.45	3232.8	3376.53	3109.17	2945.23	2481.43	3052.8
ENSMUSG00000083621	Gm14586	processed_pseudogene	0.871698	0.54426	0.143262	407.378	258.561	3009.52	2514.13	2646.96	2470.67	2388.99	2767.06	2236.4
ENSMUSG00000035203	Epn1	protein_coding	0.871751	0.589266	0.176802	570.421	431.761	2971.01	3196.71	2764.06	2685.63	2853.49	2813.57	2731.13
ENSMUSG00000026755	Arpc5l	protein_coding	0.871861	0.586472	0.172942	598.578	443.469	2782.65	3124.94	3148.72	2962.29	2714.08	2896.28	2568.56
ENSMUSG00000034610	Tut4	protein_coding	0.872015	0.55741	0.152862	444.257	293.232	2583.92	2522.87	3211.12	2336.47	2557.01	2628.89	2623.84
ENSMUSG00000038079	Tmem237	protein_coding	0.872159	0.574555	0.164752	471.038	327.039	2803.29	2975.69	2713.6	2485.48	2670.25	2853.9	2350.27
ENSMUSG00000060126	Tpt1	protein_coding	0.872518	0.508838	0.123243	3153.49	2625.27	6098.51	6255.11	5774.97	6230.37	5354.22	4892.5	5369.69
ENSMUSG00000040952	Rps19	protein_coding	0.872682	0.521986	0.130802	4102.17	3400.24	6792.01	6016.49	8345.57	6742.52	5960.43	6475.63	6056
ENSMUSG00000031370	Zrsr2	protein_coding	0.872684	0.559226	0.154217	384.991	254.115	2988.72	2706.56	2343.6	2500.15	2494.12	2497.43	2385.67
ENSMUSG00000017221	Psmd3	protein_coding	0.87269	0.501679	0.11912	410.944	235.479	3250.31	2410.6	2461.44	2317.37	2417.84	2222.83	2729.9
ENSMUSG00000039852	Rere	protein_coding	0.872728	0.557104	0.152365	956.725	780.417	3529.99	3471.67	3529.79	3214.45	3279.2	3226.19	3386.65
ENSMUSG00000036594	H2-Aa	protein_coding	0.872755	0.456518	0.0948139	242.696	122.83	2638.22	2175.42	2489.76	2028.92	2273.87	2302.4	2153.38
ENSMUSG00000040648	Ppip5k2	protein_coding	0.872867	0.25243	0.0262779	233.763	63.8222	2469.83	2512.37	2304.09	1797.98	2307.77	1904.97	1987.68
ENSMUSG00000027291	Vps39	protein_coding	0.872877	0.52499	0.13217	416.015	250.885	2678.42	2891.86	2663.45	2096.68	2690.01	2320.85	2657.26
ENSMUSG00000029207	Apbb2	protein_coding	0.87304	0.428244	0.0816119	253.665	118.916	2352.54	2860.9	2081.73	2247.54	2223.83	2079.93	2189.52
ENSMUSG00000033813	Tcea1	protein_coding	0.873113	0.473957	0.10363	209.691	111.185	2372.5	2397.33	2385.32	2278.09	2014.95	2163.87	2193.23
ENSMUSG00000078784	Rbis	protein_coding	0.873244	0.590779	0.178992	1086.97	848.883	3821.72	3254.05	3935.23	3500.24	3114.59	3159.85	3679.69
ENSMUSG00000059336	Slc14a1	protein_coding	0.873309	0.552639	0.149299	443.093	285.82	2798.15	2877.16	2690.15	2373.7	2854.9	2210.56	2597.73
ENSMUSG00000038290	Smg6	protein_coding	0.873381	0.535337	0.137761	375.408	231.414	2810.13	2624.39	2602.8	2641.94	2259.56	2148.37	2589.82
ENSMUSG00000073725	Lmbrd1	protein_coding	0.873411	0.536473	0.138755	1621.41	1341.95	4180.67	4701	4089.12	4003.56	4126.53	3918.17	3920.6
ENSMUSG00000024975	Pdcd4	protein_coding	0.873511	0.587547	0.175057	643.768	458.686	3306.9	2994.18	2952.39	2547.38	2962.96	2527.37	3159.94
ENSMUSG00000032187	Smarca4	protein_coding	0.87361	0.589564	0.177419	839.617	614.658	2884.24	3239.45	3894.42	3139.76	2703.58	3283.27	3030.77
ENSMUSG00000022664	Slc35a5	protein_coding	0.87366	0.580893	0.168809	472.237	328.868	3012.71	2771.94	2710.68	2350.57	2846.42	2675.48	2501.73
ENSMUSG00000030287	Itpr2	protein_coding	0.87369	0.558845	0.153827	1391.94	1139.23	3809.45	4346.83	3995.56	3926.79	3879.8	3577.27	3580.28
ENSMUSG00000024081	Cebpz	protein_coding	0.873694	0.590779	0.178717	766.116	561.174	3478.65	3243.44	3040.29	2916.39	3255.35	3128.1	2521.11
ENSMUSG00000040850	Psme4	protein_coding	0.8738	0.487548	0.109088	260.768	141.475	2316.15	2731.69	2365.56	2262.94	2113.16	2428.99	2121.42
ENSMUSG00000032280	Tle3	protein_coding	0.873974	0.521616	0.130054	391.862	232.992	2165.83	2846.04	3005.15	2329.34	2461.69	2460.36	2465.06
ENSMUSG00000018411	Mapt	protein_coding	0.874017	0.473249	0.103246	4314.33	3636.36	6752.19	7062.2	8029.75	6663.05	6090.69	7095.11	6398.13
ENSMUSG00000038900	Rpl12	protein_coding	0.874091	0.502301	0.119785	2625.67	2194.75	5449.97	4955.43	5983.78	5085.95	4747.2	4991.2	5116.95
ENSMUSG00000058355	Abce1	protein_coding	0.874318	0.528165	0.133835	295.928	178.579	2379.08	2589.52	2655.97	2423.08	2478.85	2208.5	2137.59
ENSMUSG00000023977	Ubr2	protein_coding	0.874375	0.593482	0.180417	634.621	461.23	3229.28	3267.28	2697.51	2947.07	2863.36	2517.98	2918.35
ENSMUSG00000061436	Hipk2	protein_coding	0.874379	0.585558	0.171468	529.177	370.753	2777.46	3216.8	2746.88	2848.8	2410.69	2855.24	2541.61
ENSMUSG00000062762	Ei24	protein_coding	0.874727	0.552639	0.14936	489.487	313.099	2687.45	2811.52	3071.23	3025.77	2428.5	2246.84	2510.06
ENSMUSG00000038005	Hpf1	protein_coding	0.874923	0.584648	0.170861	430.373	297.366	3110.14	2567.6	2593.53	2563.5	2494.12	2695.53	2428.9
ENSMUSG00000037242	Clic4	protein_coding	0.875074	0.58649	0.174044	957.41	767.993	3343.77	3624.51	3562.28	3005.86	3271.68	3421.92	3330.48
ENSMUSG00000034024	Cct2	protein_coding	0.875351	0.600863	0.188553	897.061	683.08	3455.68	2947.05	3855.63	2902.66	3119.8	3146.45	3388.68
ENSMUSG00000006586	Runx1t1	protein_coding	0.875488	0.524885	0.132022	265.952	157.632	2576.3	2381.98	2511.06	2273.06	2074.41	2422.3	2303.98
ENSMUSG00000061244	Exoc5	protein_coding	0.875533	0.60013	0.185094	756.291	561.905	3292.08	3430.91	2998.61	3173.3	2937	2553.7	3170.6
ENSMUSG00000017119	Nbr1	protein_coding	0.875706	0.588842	0.1761	948.218	671.8	3805.36	2951.36	3700.82	2520.86	3530.78	3097.33	3279.88
ENSMUSG00000037570	Mcrs1	protein_coding	0.875872	0.330951	0.046425	178.619	62.2724	2187.5	2310.3	2451.31	1991.11	2208.67	1931.01	1954.27
ENSMUSG00000016308	Ube2a	protein_coding	0.875939	0.557231	0.152742	436.56	276.472	2805	2591.2	2929.7	2595.28	2859.14	2275.98	2229.36
ENSMUSG00000026374	Tsn	protein_coding	0.875977	0.590779	0.178891	1317	1056.71	3671.83	4494.55	3697.42	3703.7	3901.37	3545.85	3393.75
ENSMUSG00000001441	Npepps	protein_coding	0.875979	0.517092	0.127803	1958.31	1641.71	4804.56	4779.94	4566.27	4283.23	4359.92	4635.3	4117.39
ENSMUSG00000020811	Wscd1	protein_coding	0.876306	0.581935	0.169548	1183.27	963.37	3639.8	3834.28	3916.5	3390.58	3756.07	3641.88	3275.73
ENSMUSG00000067071	Hes6	protein_coding	0.876383	0.539644	0.140546	296.575	181.314	2632.68	2484.03	2520.79	2154.47	2569.94	2214.67	2324.98
ENSMUSG00000039050	Osbpl2	protein_coding	0.876454	0.56232	0.156076	351.359	228.071	2636.38	2440.45	2827.39	2252.7	2289.97	2538.27	2571.23
ENSMUSG00000041229	Phf8	protein_coding	0.876555	0.361054	0.0562634	186.102	70.6731	2514.08	2071.78	2376.38	2006.63	1960.24	2181.18	2063.44
ENSMUSG00000026872	Zeb2	protein_coding	0.876661	0.60013	0.184519	1344.72	1079.1	3939.35	3504.56	4516.22	3738.22	3577.16	3905.33	3439.2
ENSMUSG00000024063	Lbh	protein_coding	0.87672	0.60013	0.184598	413.862	300.51	2705.39	2652.15	2867.4	2442.75	2727.5	2486.24	2545.68
ENSMUSG00000014856	Tmem208	protein_coding	0.876739	0.481593	0.10683	337.287	177.26	2975.85	2581.12	2213.65	2053.65	2451.29	2487.85	2220.47
ENSMUSG00000000711	Rab5b	protein_coding	0.876742	0.544363	0.1435	349.387	214.967	2422.07	3002.67	2434.27	2338.83	2366.9	2240.9	2606.91
ENSMUSG00000094483	Purb	protein_coding	0.876759	0.49257	0.113577	4450.52	3761.9	6981.34	8470.58	6818.47	6882.8	6794.84	6807.68	6301.74
ENSMUSG00000030846	Tial1	protein_coding	0.876826	0.585109	0.171071	541.685	370.615	2827.16	2890.39	3095.54	2273.06	2581.18	2922.44	2847.65
ENSMUSG00000029772	Ahcyl2	protein_coding	0.877047	0.60013	0.186027	1051.21	828.904	3986.23	3666.47	3219.78	3335.65	3122.4	3620.78	3277.81
ENSMUSG00000037214	Thap1	protein_coding	0.877064	0.472005	0.102479	211.522	109.179	2313.83	2344.72	2499.63	2157.37	2297.92	2004.65	2164.99
ENSMUSG00000024304	Cdh2	protein_coding	0.877259	0.540619	0.141145	2099.64	1754.72	4910.66	5300.74	4412.41	4492.62	4609.3	4488.88	4337.56
ENSMUSG00000029392	Rilpl1	protein_coding	0.877429	0.407928	0.0731029	194.843	84.1053	2562.88	2348.7	2106.87	2196.89	1993.31	2051.7	2129.56
ENSMUSG00000032570	Atp2c1	protein_coding	0.87744	0.603673	0.192541	613.917	466.439	2872.59	3232.8	3020.82	2840.01	2794.92	2614.1	3037.39
ENSMUSG00000060681	Slc9a6	protein_coding	0.877475	0.585657	0.171904	435.26	297.347	2749.61	3057.38	2491.41	2551.42	2703.58	2328.14	2587.18
ENSMUSG00000029152	Ociad1	protein_coding	0.877592	0.589564	0.177222	1370.23	1114.57	3928.6	3808.98	4335.33	3491.31	3751.45	4096.06	3492.25
ENSMUSG00000035215	Lsm7	protein_coding	0.877875	0.535212	0.137146	463.692	276.999	2652.94	3369.2	2332.46	2407.58	2771.69	2260.55	2561.86
ENSMUSG00000028636	Ppcs	protein_coding	0.877891	0.221173	0.020217	182.707	43.0173	2475.94	2380.05	2096.94	2121.65	1819.97	1992.82	1863
ENSMUSG00000005846	Rsl1d1	protein_coding	0.877907	0.60013	0.186028	509.04	366.131	3031.78	2865.34	2769.75	2979.12	2670.25	2453.82	2521.11
ENSMUSG00000030718	Ppme1	protein_coding	0.877923	0.589564	0.177173	680.619	470.759	3202.09	2619.45	3537.93	2571.5	2565.1	3112.13	3031.87
ENSMUSG00000095597	Gm6472	transcribed_processed_pseudogene	0.877945	0.602578	0.191649	634.023	479.242	3148.71	2787.24	3267.73	2822.35	2634.81	3012.3	2898.82
ENSMUSG00000021096	Ppm1a	protein_coding	0.878272	0.603586	0.192395	753.142	559.138	2899.16	2926.83	3833.38	3133.34	2866.18	2994.53	2860.53
ENSMUSG00000047989	Ino80c	protein_coding	0.878459	0.381761	0.062611	375.821	148.936	3452.8	2189.69	2128.64	2350.57	1973.82	2161.68	2463.64
ENSMUSG00000028911	Srsf4	protein_coding	0.878624	0.544363	0.143441	395.118	240.61	3009.52	2224.26	2819.04	2470.67	2407.1	2270.23	2609.52
ENSMUSG00000031153	Gripap1	protein_coding	0.878995	0.562353	0.156266	325.742	208.752	2754.85	2442.29	2582.66	2545.36	2492.43	2224.85	2234.64
ENSMUSG00000024045	Akap8	protein_coding	0.879019	0.467422	0.100279	219.403	109.995	2486.07	2107.37	2567.01	2133.77	2127.99	2104.4	2284.2
ENSMUSG00000003518	Dusp3	protein_coding	0.879101	0.557231	0.152738	464.611	292.567	3079	2700.23	2670.9	2824.12	2206.48	2298.67	2738.51
ENSMUSG00000020821	Kif1c	protein_coding	0.879105	0.610393	0.197891	745.62	570.651	3269.75	3395	3015.6	3281.66	2943.86	2665.38	3008.59
ENSMUSG00000029500	Pgam5	protein_coding	0.879181	0.501679	0.118902	279.684	153.481	2923.85	2199.05	2334.33	2329.34	2287.97	2275.98	2170.72
ENSMUSG00000027540	Ptpn1	protein_coding	0.879275	0.600992	0.18899	558.783	403.046	3004.73	2874.21	3014.3	3123.69	2682.43	2572.04	2473.61
ENSMUSG00000038014	Fam120a	protein_coding	0.879388	0.57091	0.16218	681.22	443.144	2772.27	3713.06	2871.5	2649.61	2720.06	2353.29	3334.58
ENSMUSG00000028495	Rps6	protein_coding	0.879601	0.60013	0.186589	534.243	380.379	2830.55	3029.43	2922.99	2698.75	2363.18	2631.83	3011.93
ENSMUSG00000029048	Rer1	protein_coding	0.879746	0.612638	0.199387	762.151	578.08	3286.13	3594.74	2842.64	2938.58	3282.95	2875.17	2859.36
ENSMUSG00000028737	Aldh4a1	protein_coding	0.879799	0.614778	0.200738	460.817	351.513	2870.92	2775.01	2805.06	2577.47	2724.53	2547.54	2710.11
ENSMUSG00000030854	Ptpn5	protein_coding	0.879961	0.452913	0.0921561	213.088	101.943	2297.47	2524.62	2341.75	2312.54	2095.4	1955.05	2168.82
ENSMUSG00000057367	Birc2	protein_coding	0.880086	0.472005	0.102718	298.21	150.527	3089.93	2130.84	2266.98	2223.93	2285.97	2270.23	2264.02
ENSMUSG00000073427	Gm4924	protein_coding	0.880251	0.259077	0.0274242	160.618	42.2181	2221.47	2146.02	2456.39	1829.76	2017.95	1951.72	2028.32
ENSMUSG00000024826	Dpf2	protein_coding	0.880493	0.614778	0.201588	624.893	468.112	2651.1	3389.85	3100.64	2924.95	2764.38	2755.99	2865.2
ENSMUSG00000022674	Ube2v2	protein_coding	0.88061	0.419637	0.0783638	188.069	82.3238	2368.1	2498.27	2123.87	2093.49	2077.07	2202.28	1976.87
ENSMUSG00000031284	Pak3	protein_coding	0.880625	0.544811	0.143709	363.189	218.852	2847.45	2342.73	2754.05	2581.44	2097.97	2390	2486.33
ENSMUSG00000022472	Desi1	protein_coding	0.880643	0.607393	0.195508	559.213	408.057	2649.27	3364.03	2841.26	2866.29	2807.89	2614.1	2638.05
ENSMUSG00000032667	Pon2	protein_coding	0.880727	0.558978	0.154078	3415.18	2864.58	6558.5	6255.11	6163.16	6199.47	5145.23	5127.57	6420.35
ENSMUSG00000048978	Nrsn1	protein_coding	0.880749	0.352772	0.0529579	257.414	92.3941	3057.04	2153.49	1976.18	2115.5	2105.61	2030.15	2216.89
ENSMUSG00000069094	Pde7a	protein_coding	0.880755	0.476881	0.104824	276.078	140.257	2151.95	2639.14	2678.33	2070.6	2283.97	2452.18	2089.93
ENSMUSG00000017776	Crk	protein_coding	0.880873	0.60013	0.185965	441.392	309.322	3091.48	2637.51	2602.8	2427.48	2542.33	2791.79	2494.75
ENSMUSG00000032366	Tpm1	protein_coding	0.880931	0.607393	0.195459	387.514	280.95	2930.4	2570.99	2582.66	2520.86	2485.66	2499.02	2569.9
ENSMUSG00000028096	Gpr89	protein_coding	0.881036	0.446277	0.0883547	176.34	81.9489	2394.3	2235.47	2315.53	2160.27	2132.86	2082.42	1974.12
ENSMUSG00000034647	Ankrd12	protein_coding	0.881223	0.565344	0.158938	1208.55	1013	3769.8	3841.5	3875.6	3571.23	3637.32	3554.84	3568.49
ENSMUSG00000022587	Ly6e	protein_coding	0.881387	0.314343	0.0413977	208.17	66.1844	2455.47	2356.62	2330.59	2171.73	2181.99	1827.35	1889.78
ENSMUSG00000038095	Sbno1	protein_coding	0.881409	0.602821	0.191803	908.409	647.501	4213.38	3339.37	2676.84	3404.22	3020.95	3082.47	2842.95
ENSMUSG00000040481	Bptf	protein_coding	0.881694	0.601118	0.190029	1329.35	1089.23	4101.76	3657.85	4163.56	4068.67	3526	3522.18	3589.11
ENSMUSG00000052688	Rab7b	protein_coding	0.881867	0.148898	0.0100229	219.337	37.3442	2352.54	2557.38	2286.69	2010.42	2097.97	1803.38	1729.38
ENSMUSG00000027199	Gatm	protein_coding	0.88197	0.60013	0.185493	790.558	549.795	2674.8	4193.86	2863.29	2912.97	2976.54	2821.68	3089.94
ENSMUSG00000000976	Heatr6	protein_coding	0.882043	0.535212	0.137074	270.376	157.515	2475.94	2332.7	2672.39	2324.57	2439.07	2238.91	2063.44
ENSMUSG00000009621	Vav2	protein_coding	0.882081	0.356718	0.0544912	202.602	72.9804	2600.94	2036.71	2399.5	2014.18	2225.97	2064.72	1910.65
ENSMUSG00000037373	Ctbp1	protein_coding	0.882119	0.614778	0.201717	873.907	704.515	3309.86	3576.06	3316.39	3219.18	3363.59	3159.85	2937.75
ENSMUSG00000032405	Pias1	protein_coding	0.882122	0.602174	0.190569	580.283	403.246	3333.48	2877.16	2751.19	2885.4	2964.32	2313.51	2680.07
ENSMUSG00000025871	4833439L19Rik	protein_coding	0.882129	0.60013	0.186573	1246.76	1027.16	4246	3758.14	3611.85	3667.56	3674.79	3446.01	3613.58
ENSMUSG00000109509	Rps12-ps4	processed_pseudogene	0.882153	0.602578	0.191202	353.974	250.278	2555.17	2719.16	2658.97	2317.37	2512.58	2611.13	2393.23
ENSMUSG00000030432	Rpl28	protein_coding	0.882199	0.602578	0.191405	2052.73	1680.99	4692.77	5477.36	4284.38	4573.61	4879.77	4187.99	3923.41
ENSMUSG00000037788	Vopp1	protein_coding	0.882356	0.417641	0.0774113	246.275	106.068	2599.06	2063.23	2622.72	2322.18	2144.88	2168.24	1930.09
ENSMUSG00000026554	Dcaf8	protein_coding	0.88242	0.599386	0.182748	345.336	237.383	2396.45	2823.58	2648.47	2341.19	2504.22	2391.72	2510.06
ENSMUSG00000097119	B230354K17Rik	lncRNA	0.8825	0.535337	0.137751	400.957	233.554	2872.59	2165.75	3019.51	2273.06	2489.05	2637.71	2292.49
ENSMUSG00000034858	Fam214a	protein_coding	0.882535	0.599951	0.183074	465.12	318.662	2671.17	3043.43	2742.57	2772.23	2259.56	2754.6	2503.12
ENSMUSG00000028433	Ubap2	protein_coding	0.882537	0.483064	0.107608	242.797	123.614	2806.72	2215.18	2246.85	2151.55	2263.67	2293.04	2067.95
ENSMUSG00000028954	Nub1	protein_coding	0.88265	0.580019	0.168175	394.83	257.121	2680.23	2802.45	2652.97	2848.8	2439.07	2275.98	2265.72
ENSMUSG00000038143	Stox2	protein_coding	0.882652	0.621785	0.207139	1171.63	932.916	3994.25	3771.49	3578.46	3509.16	3567.68	3831.12	2973.93
ENSMUSG00000057388	Mrpl18	protein_coding	0.882905	0.621785	0.206897	699.733	560.113	3364.3	3130.4	2995.98	2945.37	2937	2930.25	3053.9
ENSMUSG00000032599	Ip6k2	protein_coding	0.882988	0.605053	0.193286	496.419	352.048	3268.25	2526.36	2769.75	2620.7	2620.76	2524.25	2794.28
ENSMUSG00000023236	Scg5	protein_coding	0.883001	0.576132	0.165975	454.466	292.152	3033.36	2808.5	2557.55	2599.21	2230.24	2344.37	2901.13
ENSMUSG00000016921	Srsf6	protein_coding	0.88305	0.607407	0.195601	527.229	375.493	3286.13	2482.24	2928.36	2569.5	2633.25	2751.82	2764.13
ENSMUSG00000031878	Nae1	protein_coding	0.883116	0.600806	0.187773	338.563	234.489	2703.6	2421.87	2717.97	2431.86	2287.97	2505.36	2496.14
ENSMUSG00000039771	Polr2j	protein_coding	0.883192	0.622512	0.208452	464.652	350.858	2820.36	2820.57	2828.78	2533.15	2500.86	2773.96	2738.51
ENSMUSG00000001729	Akt1	protein_coding	0.883257	0.621785	0.207032	1008.86	808.74	3740.96	3098.89	3864.51	3331.05	3352.51	3239.34	3337.66
ENSMUSG00000011960	Ccnt1	protein_coding	0.883408	0.591872	0.179777	386.655	259.453	2839.01	2555.67	2694.57	2336.47	2253.36	2556.77	2726.2
ENSMUSG00000036977	Anapc10	protein_coding	0.883465	0.534337	0.136137	277.537	159.382	2477.97	2187.33	2809.26	2412.03	2154.34	2258.61	2280.87
ENSMUSG00000029173	Sepsecs	protein_coding	0.883579	0.398179	0.0689112	193.051	77.6251	2241.71	2657.01	2076.56	2160.27	2110.66	1968.07	2061.17
ENSMUSG00000042599	Kdm7a	protein_coding	0.883686	0.58691	0.174521	503.874	332.46	2477.97	3480.54	2587.33	2687.51	2399.89	2681.23	2652.16
ENSMUSG00000027787	Nmd3	protein_coding	0.883762	0.473957	0.103642	242.477	120.349	2449.27	2473.25	2422.2	2305.26	2279.94	2202.28	1903.87
ENSMUSG00000054423	Cadps	protein_coding	0.884011	0.498744	0.117562	184.389	97.424	2318.46	2397.33	2282.78	2057.08	2195.44	2189.69	2081.24
ENSMUSG00000049106	Dcaf5	protein_coding	0.884097	0.588842	0.176299	302.434	200.142	2589.61	2381.98	2685.72	2500.15	2232.37	2289.28	2423.02
ENSMUSG00000039753	Fbxl5	protein_coding	0.884166	0.611358	0.198856	401.296	279.034	2612.21	2445.97	3066.1	2581.44	2410.69	2620.03	2440.58
ENSMUSG00000026034	Clk1	protein_coding	0.884199	0.62658	0.211608	709.817	534.639	3406.56	2868.3	3246.89	2818.8	3085.83	3175.62	2601.67
ENSMUSG00000021830	Txndc16	protein_coding	0.884199	0.587547	0.174966	529.971	348.641	2354.77	3115.36	3211.12	2489.69	2764.38	2405.4	2851.17
ENSMUSG00000022186	Oxct1	protein_coding	0.884223	0.605903	0.194022	2633.6	2183.32	6591.42	5107.53	4690.68	5070.51	4670.97	4921.18	5224.88
ENSMUSG00000040520	Manea	protein_coding	0.884513	0.614778	0.20067	336.422	240.528	2559.03	2681.13	2605.88	2504.31	2563.49	2358.61	2339.28
ENSMUSG00000038544	Inip	protein_coding	0.884553	0.374409	0.0599705	284.772	105.732	2234.18	2701.81	2601.26	1874.52	1993.31	2541.36	2023.44
ENSMUSG00000041740	Rnf10	protein_coding	0.884635	0.590779	0.178987	1153.07	966.001	3838.04	3706.95	3734.75	3420.84	3640.84	3523.31	3503.2
ENSMUSG00000069045	Ddx3y	protein_coding	0.884713	0.614778	0.200857	823.17	677.297	3367.22	3343.27	3293.34	3189.18	3166.33	3014.83	3167.4
ENSMUSG00000000861	Bcl11a	protein_coding	0.884722	0.623805	0.210016	595.128	440.964	3017.49	2952.8	3082.77	2953.84	2401.7	2961.27	2782.26
ENSMUSG00000022420	Dnal4	protein_coding	0.884736	0.578892	0.167138	369.413	235.015	2825.46	2604.55	2574.85	2112.41	2683.95	2486.24	2387.19
ENSMUSG00000030104	Edem1	protein_coding	0.884899	0.500307	0.118162	221.91	117.11	2496.13	2436.75	2284.74	2268.02	2044.15	2331.77	2045.02
ENSMUSG00000009079	Ewsr1	protein_coding	0.884953	0.63004	0.215066	796.441	609.521	3072.74	3343.27	3471.34	3216.03	2720.06	3376.9	2797.87
ENSMUSG00000021484	Lman2	protein_coding	0.884992	0.63004	0.215187	560.848	425.205	3074.3	3055.98	2764.06	2822.35	2543.97	2963.84	2695.14
ENSMUSG00000031683	Lsm6	protein_coding	0.885166	0.631348	0.217412	1329.59	1055.68	3960.81	4525.02	3412.28	3651.6	3209.8	3634.11	4028.78
ENSMUSG00000015714	Cers2	protein_coding	0.885191	0.623805	0.210033	843.082	622.554	3028.61	3789.65	3235.82	2990.84	2587.58	3513.14	3075.78
ENSMUSG00000073411	H2-D1	protein_coding	0.885207	0.614778	0.20127	496.121	355.741	2685.65	2964.26	2955.05	2845.29	2840.75	2423.98	2440.58
ENSMUSG00000059291	Rpl11	protein_coding	0.885223	0.522712	0.131262	4789.34	4101.81	7586.21	6987.94	8766.06	7241.07	6709.13	7000.7	7282.3
ENSMUSG00000020482	Ccdc117	protein_coding	0.885277	0.432539	0.0826516	213.139	93.0097	2394.3	2380.05	2401.26	2341.19	1931.4	1968.07	2161.14
ENSMUSG00000028381	Ugcg	protein_coding	0.885354	0.328011	0.0452487	287.806	92.7746	2357.01	2011.85	3042.88	2317.37	2110.66	2127.92	1817.54
ENSMUSG00000049517	Rps23	protein_coding	0.885573	0.547303	0.145593	4564.28	3896.39	7242.09	7242.31	8153.01	7722.51	6325.02	6299.31	7003.26
ENSMUSG00000003344	Btbd2	protein_coding	0.885583	0.330951	0.0464278	245.916	79.7009	2292.75	2932.62	1942.4	1953.79	1935.15	2181.18	2213.3
ENSMUSG00000052833	Sae1	protein_coding	0.885756	0.552639	0.149257	456.536	271.913	3189.95	2800.93	2370.98	2809.92	2103.07	2532.05	2476.44
ENSMUSG00000013787	Ehmt2	protein_coding	0.885848	0.564187	0.157794	287.239	175.959	2808.43	2368.39	2376.38	2331.72	2221.68	2492.64	2193.23
ENSMUSG00000091957	Rps2-ps10	transcribed_processed_pseudogene	0.886174	0.603586	0.192432	527.658	362.163	2506.13	3053.2	3152.49	2389.63	2577.98	3014.83	2604.29
ENSMUSG00000059474	Mbtd1	protein_coding	0.886246	0.600992	0.189694	614.482	417.628	2933.67	2897.72	3293.34	2900.94	2255.43	2597.69	3140.68
ENSMUSG00000097589	Dleu2	lncRNA	0.886277	0.515434	0.12685	273.654	148.279	2628.97	2293.7	2573.29	1995.05	2210.85	2492.64	2255.48
ENSMUSG00000037386	Rims2	protein_coding	0.886374	0.60013	0.186028	301.779	202.905	2350.3	2776.54	2514.31	2331.72	2424.96	2422.3	2302.35
ENSMUSG00000047459	Dynlrb1	protein_coding	0.886578	0.606009	0.194253	1395.84	1165.55	4124.18	4276.92	3765.14	3713.79	3581.9	4010.71	3790.12
ENSMUSG00000028078	Dclk2	protein_coding	0.886598	0.622501	0.208243	420.895	304.001	2815.25	2837.08	2604.34	2622.64	2309.73	2662.49	2619.95
ENSMUSG00000090877	Hspa1b	protein_coding	0.886663	0.434987	0.0838415	264.781	115.336	2213.76	2782.66	2417	2112.41	2321.41	2309.82	1874.86
ENSMUSG00000032418	Me1	protein_coding	0.886729	0.623056	0.208905	774.41	559.306	3405.11	3640.59	2703.37	3346.38	2576.38	2859.24	3030.77
ENSMUSG00000056091	St3gal5	protein_coding	0.886878	0.354465	0.0536519	220.885	76.2018	2502.14	2524.62	2158.86	1931.22	2085	1853.24	2315.34
ENSMUSG00000023169	Slc38a1	protein_coding	0.886919	0.600806	0.188061	474.431	319.554	2877.59	2541.94	3067.38	2300.37	2414.27	2917.23	2653.43
ENSMUSG00000020640	Itsn2	protein_coding	0.887224	0.603673	0.192614	485.147	331.358	2602.82	3360.14	2525.63	2764.99	2543.97	2682.66	2418.6
ENSMUSG00000027968	Larp7	protein_coding	0.887226	0.60013	0.183802	444.573	294.918	2687.45	2947.05	2733.92	2885.4	2263.67	2652.32	2292.49
ENSMUSG00000030188	Magohb	protein_coding	0.887236	0.416401	0.0766404	165.583	68.2694	2343.55	2346.71	2183.46	1949.4	2159.02	1995.81	2079.05
ENSMUSG00000038957	Edc3	protein_coding	0.887296	0.334167	0.0473364	164.32	53.0534	2316.15	2332.7	2222.07	1843.61	2127.99	1977.54	2016.02
ENSMUSG00000027531	Impa1	protein_coding	0.887353	0.600992	0.189818	510.113	344.61	2651.1	3318.51	2658.97	2403.11	2829.37	2374.41	2857.02
ENSMUSG00000009418	Nav1	protein_coding	0.887376	0.63232	0.218515	499.075	373.264	2954.83	2872.73	2798.04	2906.1	2444.32	2746.26	2584.53
ENSMUSG00000022048	Dpysl2	protein_coding	0.887549	0.63004	0.215507	1658.67	1360.57	4323.9	3939.47	4831.54	3580.05	3810.15	4206.69	4439.88
ENSMUSG00000024253	Dync2li1	protein_coding	0.887599	0.328961	0.0454637	203.081	64.2482	1891.79	2596.22	2481.49	2060.5	1923.77	2118.62	2035.55
ENSMUSG00000032423	Syncrip	protein_coding	0.88771	0.635516	0.221567	912.18	738.447	3374.53	3462.78	3519.31	3142.97	2942.49	3521.05	3252.82
ENSMUSG00000021614	Vcan	protein_coding	0.887839	0.580893	0.168708	423.569	266.35	2508.12	2837.08	2910.88	2427.48	2417.84	2885.74	2145.53
ENSMUSG00000000399	Ndufa9	protein_coding	0.887855	0.621785	0.206537	520.44	370.698	2576.3	3223.47	2887.86	2375.99	2832.22	2755.99	2697.64
ENSMUSG00000044783	Hjurp	protein_coding	0.887911	0.456518	0.0945981	308.443	141.344	2735.55	2316.46	2622.72	1885.78	2092.81	2559.84	2274.16
ENSMUSG00000045039	Megf8	protein_coding	0.887936	0.491369	0.112176	194.087	97.5763	2244.2	2192.04	2585.77	2229.23	2055.36	2123.28	2117.32
ENSMUSG00000050530	Fam171a1	protein_coding	0.887953	0.640074	0.225841	493.133	378.729	2823.76	3062.94	2701.91	2643.86	2805.01	2600.69	2691.39
ENSMUSG00000078193	Gm2000	protein_coding	0.887992	0.641353	0.228688	698.918	539.829	2887.57	3318.51	3275.06	2841.77	2943.86	3248.87	2686.37
ENSMUSG00000005699	Pard6a	protein_coding	0.888079	0.491369	0.112201	271.681	136.385	2680.23	2577.75	2205.14	2014.18	2430.26	2349.73	2040.31
ENSMUSG00000046079	Lrrc8d	protein_coding	0.888102	0.487633	0.109258	226.321	111.786	2482.03	2574.37	2156.59	1970.84	2265.72	2283.6	2115.25
ENSMUSG00000042834	Nrep	protein_coding	0.888227	0.588842	0.176024	2281.16	1460.45	5819.11	3562.33	5767.1	4884.35	3646.71	4239.87	3725.99
ENSMUSG00000039735	Fnbp1l	protein_coding	0.888262	0.587547	0.175033	453.095	290.344	2443.04	2630.96	3268.95	2695.01	2291.96	2761.53	2340.85
ENSMUSG00000029528	Pxn	protein_coding	0.888293	0.456309	0.0940186	247.352	112.656	2488.09	2744.15	2038.94	1974.98	2245.02	2137.09	2290.84
ENSMUSG00000009863	Sdhb	protein_coding	0.888479	0.60013	0.184237	2171.54	1838.7	5492.44	4807.65	4567.31	4885.64	4545.23	4391.09	4492.53
ENSMUSG00000022195	6030458C11Rik	protein_coding	0.888487	0.413751	0.0753917	210.433	85.362	2669.36	2104.71	2317.43	2039.67	2135.28	2260.55	1913.98
ENSMUSG00000073557	Ppp1r12b	protein_coding	0.888499	0.55793	0.153199	279.296	165.662	2179.45	2410.6	2876.97	2265.48	2311.69	2289.28	2310.49
ENSMUSG00000023913	Pla2g7	protein_coding	0.888591	0.565016	0.158758	8124.66	6944.44	10753.7	12349.4	10582.5	10579	8909.05	8774.15	11797
ENSMUSG00000035597	Prpf39	protein_coding	0.888608	0.521616	0.129996	228.818	123.954	2687.45	2255.29	2280.82	2083.79	2118.14	2333.58	2239.9
ENSMUSG00000025035	Arl3	protein_coding	0.888852	0.639594	0.225401	812.493	662.032	3257.79	3531	3165.04	3012.51	3175.32	3013.57	3247.59
ENSMUSG00000058325	Dock1	protein_coding	0.888859	0.644402	0.230961	653.173	512.655	3022.26	3001.26	3273.84	2987.5	2657.99	2832.47	3088.85
ENSMUSG00000029385	Ccng2	protein_coding	0.888904	0.631472	0.217857	320.954	224.688	2580.11	2621.1	2567.01	2302.82	2285.97	2408.8	2631.6
ENSMUSG00000025762	Larp1b	protein_coding	0.888968	0.574555	0.164848	253.209	156.245	2263.93	2519.38	2599.72	2207.81	2432.03	2252.74	2183.93
ENSMUSG00000023110	Prmt5	protein_coding	0.889041	0.554654	0.150619	436.659	260.331	2486.07	2742.59	3073.8	2036.11	2709.59	2474.98	2602.98
ENSMUSG00000028149	Rap1gds1	protein_coding	0.88909	0.60467	0.193009	483.298	325.743	3186.91	2905.02	2399.5	2331.72	2748.23	2753.21	2522.48
ENSMUSG00000039568	Ubald1	protein_coding	0.889121	0.54094	0.141436	415.921	235.301	3185.38	2261.8	2694.57	2618.75	2631.7	2328.14	2074.63
ENSMUSG00000015291	Gdi1	protein_coding	0.889191	0.629717	0.214018	1425.8	1180.68	3736.83	3962.02	4565.23	3532.88	3977.03	3924.58	3735.59
ENSMUSG00000033565	Rbfox2	protein_coding	0.889229	0.614778	0.20181	484.222	333.196	2964.55	2356.62	3165.04	2573.49	2473.72	2805.42	2573.9
ENSMUSG00000027349	Fam98b	protein_coding	0.889235	0.649207	0.240229	587.369	462.006	3022.26	3203.42	2781.11	2809.92	2968.4	2725.26	2766.56
ENSMUSG00000090935	Synj2bp	protein_coding	0.889242	0.585633	0.171786	276.025	173.736	2368.1	2476.85	2670.9	2300.37	2156.69	2513.26	2243.38
ENSMUSG00000028029	Aimp1	protein_coding	0.889256	0.64447	0.233255	801.326	633.306	3197.54	3047.62	3650.77	2890.59	3351.27	2957.41	3075.78
ENSMUSG00000004980	Hnrnpa2b1	protein_coding	0.889277	0.639365	0.225072	2453.93	2010.62	5875.42	4166.04	5742.5	4162.12	4873.48	5253.35	4800.15
ENSMUSG00000023800	Tiam2	protein_coding	0.889343	0.602578	0.191485	565.603	379.375	3295.05	2601.22	2989.42	3052.15	2370.61	2865.89	2373.48
ENSMUSG00000041540	Sox5	protein_coding	0.889398	0.646599	0.23563	842.916	655.582	3214.19	3495.73	3369.35	3311.05	2849.25	3466.57	2740.96
ENSMUSG00000027189	Trim44	protein_coding	0.889485	0.565016	0.158773	479.226	288.255	2268.79	2574.37	3529.79	2610.96	2751.17	2355.06	2378.07
ENSMUSG00000028426	Rad23b	protein_coding	0.889528	0.642134	0.229574	608.443	463.742	2703.6	3206.1	3177.54	2702.48	2670.25	3048.81	2848.82
ENSMUSG00000018427	Ypel2	protein_coding	0.889629	0.54216	0.142171	221.499	125.338	2428.4	2387.76	2408.28	2369.11	2247.11	2032.9	2123.47
ENSMUSG00000039585	Myo9a	protein_coding	0.889786	0.603586	0.192398	395.766	265.251	2595.29	2671.52	2867.4	2653.43	2170.6	2410.49	2668.7
ENSMUSG00000041313	Slc7a1	protein_coding	0.889811	0.202744	0.0171694	160.528	31.5178	2447.2	2257.47	2116.64	1822.4	1813.69	2059.55	1933.21
ENSMUSG00000027339	Rassf2	protein_coding	0.890011	0.645774	0.234621	646.781	507.584	2905.76	3029.43	3328.47	2818.8	2712.58	2914.62	3095.37
ENSMUSG00000014602	Kif1a	protein_coding	0.890022	0.600992	0.189476	2184.01	1854.16	4456.5	5523.47	4926.52	4481.96	4690.06	4693.47	4523.66
ENSMUSG00000045176	Borcs6	protein_coding	0.890054	0.572883	0.163984	216.105	131.606	2455.47	2291.61	2439.4	2118.58	2277.92	2289.28	2174.52
ENSMUSG00000049421	Zfp260	protein_coding	0.890071	0.370703	0.0590766	324.696	115.115	2211.17	2661.86	2849.54	2438.4	2221.68	2102	1768.06
ENSMUSG00000022555	Dgat1	protein_coding	0.890158	0.54426	0.143278	258.417	145.975	2502.14	2711.29	2165.65	2343.54	2110.66	2163.87	2359.61
ENSMUSG00000017943	Gdap1l1	protein_coding	0.890236	0.327718	0.044999	161.216	49.6444	2533.77	2165.75	2099.44	2063.89	1873.05	1980.64	2025.89
ENSMUSG00000029505	Ep400	protein_coding	0.890302	0.640074	0.225894	605.915	450.433	2905.76	3362.73	2807.86	2679.98	2631.7	3178.05	2677.55
ENSMUSG00000002274	Metrn	protein_coding	0.890303	0.607369	0.194985	4955.38	4194.06	8621.2	8685.97	6545.52	6164.83	7935.84	6862.5	7646.33
ENSMUSG00000030683	Sez6l2	protein_coding	0.890381	0.481856	0.107093	360.33	173.865	2339.03	3272.56	2183.46	2514.67	2092.81	2484.64	2065.7
ENSMUSG00000048000	Gigyf2	protein_coding	0.890411	0.614778	0.201811	357.933	245.618	2949.96	2410.6	2557.55	2336.47	2392.64	2578.11	2497.54
ENSMUSG00000033916	Chmp2a	protein_coding	0.890446	0.646093	0.235116	777.151	601.479	3470.05	3503.3	2807.86	3280.11	2942.49	2821.68	3048.4
ENSMUSG00000051695	Pcbp1	protein_coding	0.890496	0.64447	0.232094	1182.63	964.849	3510.08	3912.1	3960.51	3131.73	3886.61	3597.39	3443.22
ENSMUSG00000031858	Mau2	protein_coding	0.890509	0.424993	0.0805038	187.559	77.4414	2428.4	2522.87	1985.74	2036.11	2038.46	2137.09	2098.49
ENSMUSG00000039840	Epg5	protein_coding	0.890753	0.580893	0.168952	245.53	151.661	2638.22	2217.46	2473.17	2314.96	2317.53	2224.85	2191.38
ENSMUSG00000007989	Fzd3	protein_coding	0.890798	0.647204	0.237086	514.972	394.867	3044.43	2790.29	2859.17	2861.05	2846.42	2582.65	2541.61
ENSMUSG00000036257	Pnpla8	protein_coding	0.890986	0.640954	0.227185	777.13	640.67	3354.05	3271.24	3191.25	3209.73	3101.55	3021.15	2997.45
ENSMUSG00000054405	Dnajc8	protein_coding	0.891062	0.642903	0.230095	2002.86	1659.32	5521.52	4482.11	4275.87	4100.37	4443.2	4924.14	3996.27
ENSMUSG00000016018	Mtrex	protein_coding	0.891282	0.647204	0.23746	908.244	736.406	3057.04	3776.34	3484.25	3295.61	3266.66	3118.28	3185.47
ENSMUSG00000024170	Telo2	protein_coding	0.891314	0.460895	0.0966956	197.023	89.242	2409.33	2467.84	2181.25	2021.61	2327.2	2056.95	1985
ENSMUSG00000032802	Srxn1	protein_coding	0.891419	0.647028	0.235893	399.341	304.827	2801.58	2621.1	2733.92	2533.15	2647.21	2476.59	2584.53
ENSMUSG00000036529	Sbf1	protein_coding	0.891498	0.443807	0.0872892	207.778	88.8814	2379.08	2466.03	2292.52	1906.89	2105.61	2349.73	1990.34
ENSMUSG00000022742	Cpox	protein_coding	0.891614	0.640406	0.226502	596.754	440.514	2602.82	3192.68	3225.96	2897.49	2835.06	2487.85	2896.52
ENSMUSG00000036197	Gxylt1	protein_coding	0.891616	0.443075	0.0870416	203.599	86.8813	2120.38	2533.3	2423.93	2021.61	2161.35	2262.5	1917.28
ENSMUSG00000027430	Dtd1	protein_coding	0.891657	0.564112	0.157541	336.158	198.217	2334.5	2926.83	2536.87	2163.15	2442.57	2143.88	2627.73
ENSMUSG00000030652	Coq7	protein_coding	0.891796	0.621785	0.20729	304.317	209.814	2357.01	2592.87	2712.14	2405.35	2267.77	2473.36	2385.67
ENSMUSG00000028137	Celf3	protein_coding	0.891814	0.635474	0.221348	555.55	400.842	3074.3	2591.2	3181.28	2405.35	2683.95	2972.82	2788.28
ENSMUSG00000045973	Slc25a51	protein_coding	0.891826	0.637262	0.222622	577.542	416.27	3188.43	3078.19	2688.68	3214.45	2605.03	2528.93	2577.89
ENSMUSG00000063632	Sox11	protein_coding	0.891844	0.630923	0.216862	4981.21	3545.31	9224.06	5298.57	9350.73	6964.36	5673.08	7465.82	5732.4
ENSMUSG00000027305	Ndufaf1	protein_coding	0.892055	0.402941	0.0709537	174.825	66.7024	2531.81	2293.7	2060.77	1916.87	2052.58	2141.62	2052.01
ENSMUSG00000018501	Ncor1	protein_coding	0.892117	0.629921	0.214321	1925.11	1622.05	4734.31	5188.06	4095.62	4185.36	4185.06	4388.03	4546.75
ENSMUSG00000028251	Tstd3	protein_coding	0.892121	0.28321	0.0328826	134.278	34.7941	2093.33	2272.55	2292.52	1935.86	1915.94	1927.43	1968.55
ENSMUSG00000026664	Phyh	protein_coding	0.892173	0.650234	0.241938	1819.38	1474.17	4230.35	5143.48	4281.19	3474.89	3876.38	4296.67	4906.34
ENSMUSG00000022194	Pabpn1	protein_coding	0.892199	0.4645	0.0991894	190.548	87.1653	2268.79	2302.03	2459.76	2280.59	1977.13	2141.62	1971.34
ENSMUSG00000056310	Tyw1	protein_coding	0.892206	0.352772	0.0531515	158.365	52.1462	2192.82	2362.52	2272.94	2067.26	1996.47	2056.95	1841.65
ENSMUSG00000051243	Islr2	protein_coding	0.892279	0.58649	0.174193	2528.74	1568.59	5886.19	4111.34	6025.78	4734.3	3361.13	5324.22	3516.12
ENSMUSG00000026219	Trip12	protein_coding	0.892346	0.64447	0.233494	590.721	441.7	2723.18	3490.67	2768.33	2818.8	2623.89	2887.06	2812.19
ENSMUSG00000044502	Bod1	protein_coding	0.892353	0.652919	0.243643	779.386	625.997	3542.76	3026.62	3243.2	3034.03	3056.85	2876.49	3271.57
ENSMUSG00000031311	Nono	protein_coding	0.892462	0.63693	0.222425	418.093	299.927	2879.26	2543.66	2813.46	2355.24	2542.33	2809.5	2472.19
ENSMUSG00000041895	Wipi1	protein_coding	0.892557	0.651183	0.242457	1442.24	1173.08	3621.63	4651.89	4041.37	4183.99	3947.74	3324.46	3656.44
ENSMUSG00000027952	Pmvk	protein_coding	0.892749	0.617043	0.203942	358.576	243.552	3001.53	2314.41	2582.66	2440.58	2470.3	2410.49	2479.27
ENSMUSG00000008333	Snrpb2	protein_coding	0.892914	0.641353	0.22794	1725.04	1444.21	4479.53	4004.58	4845.87	4524.54	3914.97	3791.04	4218
ENSMUSG00000048458	Inka2	protein_coding	0.892943	0.50387	0.120674	291.504	147.094	2772.27	2671.52	2066.09	2414.25	2032.69	2139.36	2370.41
ENSMUSG00000097772	5430416N02Rik	lncRNA	0.892949	0.587926	0.175499	346.573	215.063	2805	2395.42	2675.36	2431.86	2257.5	2695.53	2123.47
ENSMUSG00000033009	Ogfod1	protein_coding	0.892953	0.543414	0.142916	279.46	154.66	2457.53	2844.54	2172.38	2106.17	2259.56	2489.45	2183.93
ENSMUSG00000070520	Nsmce3	protein_coding	0.892956	0.39938	0.0694728	148.468	55.8012	2288.01	2099.35	2361.93	2036.11	2020.94	2035.63	1954.27
ENSMUSG00000008763	Man1a2	protein_coding	0.892989	0.649207	0.240085	497.432	376.569	2597.17	3154.89	2839.87	2808.13	2606.61	2599.19	2711.35
ENSMUSG00000049470	Aff4	protein_coding	0.89308	0.656498	0.24712	788.362	622.381	3173.2	3761.78	2886.5	3149.37	3012.92	3013.57	3051.7
ENSMUSG00000035949	Fbxw2	protein_coding	0.893706	0.569127	0.161216	368.535	216.901	2363.67	2890.39	2717.97	1998.94	2492.43	2570.52	2443.48
ENSMUSG00000045589	Frrs1l	protein_coding	0.893722	0.65887	0.249173	711.89	573.945	3047.59	3308.04	3190.01	3097.83	3024.95	2729.48	3082.32
ENSMUSG00000048833	Slc39a9	protein_coding	0.893727	0.607369	0.195065	384.258	252.634	2336.77	2514.13	3151.23	2387.36	2385.34	2460.36	2623.84
ENSMUSG00000085208	Brip1os	lncRNA	0.893771	0.464053	0.0979199	212.447	95.2035	2006.66	2682.73	2379.96	2154.47	2097.97	2226.88	2013.52
ENSMUSG00000091337	Eid1	protein_coding	0.893876	0.655867	0.246299	818.196	631.783	3702.33	3444.96	2786.76	3220.75	3121.1	2786.32	3138.53
ENSMUSG00000114501	Gm48582	TEC	0.893935	0.348108	0.0514003	170.637	54.2941	2498.14	2261.8	2119.06	1829.76	2125.54	2013.31	2008.48
ENSMUSG00000024654	Asrgl1	protein_coding	0.893967	0.617043	0.203772	2995.07	2557.84	6159.11	6450.61	4984.49	5544.22	5553.31	5106.04	5359.5
ENSMUSG00000028328	Tmod1	protein_coding	0.894044	0.481563	0.106325	224.107	105.075	2200.74	2574.37	2435.98	2438.4	2041.31	2004.65	2042.67
ENSMUSG00000022098	Bmp1	protein_coding	0.894086	0.614297	0.200241	387.045	257.55	2813.55	2936.96	2288.64	2477.04	2365.04	2685.53	2354.95
ENSMUSG00000026728	Vim	protein_coding	0.894305	0.661341	0.251561	698.578	562.806	3203.6	2955.67	3326.06	3120.47	2835.06	3072.53	2845.3
ENSMUSG00000055302	Mrfap1	protein_coding	0.894426	0.641353	0.228492	1628.11	1367.13	4205.54	4163.71	4628.6	3758.28	4334.95	4297.7	3682.6
ENSMUSG00000031209	Heph	protein_coding	0.894552	0.502273	0.119687	273.984	136.076	2707.18	2687.52	1998.14	2199.63	2273.87	2353.29	2058.9
ENSMUSG00000107917	Gm44235	TEC	0.894562	0.339997	0.0495079	181.24	56.2588	2559.03	2326.64	2024.78	1944.94	1863.5	2183.32	2003.37
ENSMUSG00000029394	Cdk2ap1	protein_coding	0.894695	0.665573	0.255043	930.63	733.939	2985.51	3646.76	3764.02	3574.17	3292.95	3003.43	2955.89
ENSMUSG00000060206	Zfp462	protein_coding	0.894842	0.631636	0.218007	520.454	362.335	3212.68	2736.37	2751.19	2466.41	2416.06	2542.91	3135.31
ENSMUSG00000040209	Zfp704	protein_coding	0.894843	0.64447	0.233291	636.844	465.117	2852.49	2975.69	3384.89	3096.21	2359.45	2879.14	2896.52
ENSMUSG00000022673	Mcm4	protein_coding	0.895017	0.476881	0.10483	186.732	86.0794	2350.3	2082.97	2533.67	2174.57	2100.53	2146.13	1971.34
ENSMUSG00000060002	Chpt1	protein_coding	0.895024	0.608601	0.19683	2715.68	2334.92	5034.71	6156.48	5494.34	5223.09	5122.47	4853.87	5370.54
ENSMUSG00000026821	Ralgds	protein_coding	0.895183	0.664203	0.253549	1018.21	781.015	4142.61	3635.64	2928.36	3408.76	2802.13	3578.39	3283
ENSMUSG00000009905	Kdsr	protein_coding	0.895469	0.661063	0.251287	485.893	374.904	2875.92	2866.82	2824.61	2481.26	2630.14	2893.65	2695.14
ENSMUSG00000091475	Cerox1	lncRNA	0.89552	0.562701	0.156682	241.464	138.201	2705.39	2451.47	2114.21	2285.57	2267.77	2146.13	2227.59
ENSMUSG00000049550	Clip1	protein_coding	0.895542	0.640303	0.226183	420.772	298.841	2654.77	2868.3	2735.36	2666.75	2724.53	2539.82	2224.04
ENSMUSG00000031012	Cask	protein_coding	0.895568	0.641353	0.228866	481.305	344.74	3274.22	2687.52	2528.85	2514.67	2846.42	2620.03	2521.11
ENSMUSG00000004151	Etv1	protein_coding	0.895607	0.664203	0.253196	720.785	561.702	2910.71	3347.17	3313.97	3301.79	2842.17	3029.98	2668.7
ENSMUSG00000027303	Ptpra	protein_coding	0.895997	0.669641	0.258172	1261.8	1028	3707.86	4598.13	3329.68	3772.58	3481.62	3590.69	3560.61
ENSMUSG00000012848	Rps5	protein_coding	0.89612	0.629717	0.213638	1931.36	1653.28	4853.32	4338.83	4861.21	4238.48	4364.26	4706.48	4139.42
ENSMUSG00000022517	Mgrn1	protein_coding	0.896162	0.656498	0.246972	969.112	810.016	3501.52	3654.15	3421.77	3468.91	3262.89	3427.67	3099.71
ENSMUSG00000055204	Ankrd17	protein_coding	0.896245	0.665573	0.255132	918.499	756.734	3269.75	3661.54	3444.25	3063.62	3305.42	3498.41	3098.62
ENSMUSG00000022848	Slc49a4	protein_coding	0.896371	0.671322	0.260415	1160.52	930.624	4132.08	4039.9	3086.6	3645.79	3642.02	3424.22	3181.23
ENSMUSG00000027160	Ccdc34	protein_coding	0.896638	0.64447	0.232967	1588.44	1347.86	4475.69	4159.07	4225.74	4290	3587.82	4022.35	4084.25
ENSMUSG00000029467	Atp2a2	protein_coding	0.896669	0.664538	0.254116	2342.7	1938.34	4568.75	6189.03	4662.78	4360.14	4830.44	4136.9	5420.6
ENSMUSG00000059975	Zfp74	protein_coding	0.896671	0.535212	0.13695	179.126	94.2197	2394.3	2372.29	2190.03	2087.04	2032.69	2146.13	2220.47
ENSMUSG00000090553	Snrpe	protein_coding	0.896736	0.665933	0.255605	1286.91	1058.37	3362.84	3851.11	4523.53	3715.23	3494.85	3757.31	3593.04
ENSMUSG00000020349	Ppp2ca	protein_coding	0.896755	0.671322	0.260503	1828.19	1482.77	4792.04	5295.33	3553.02	4010.5	4204.86	3770.38	4644.02
ENSMUSG00000055670	Zzef1	protein_coding	0.896779	0.60013	0.184163	254.013	157.144	2529.85	2594.55	2262.99	2283.08	2087.62	2415.57	2287.53
ENSMUSG00000060743	H3f3a	protein_coding	0.896817	0.589755	0.177778	395.317	240.785	2854.17	2123.11	3036.41	2250.12	2468.58	2468.5	2572.57
ENSMUSG00000100826	Snhg14	lncRNA	0.897065	0.641353	0.228281	383.488	270.905	2370.3	2703.4	2965.67	2464.28	2543.97	2617.07	2367.34
ENSMUSG00000063412	Gm10131	protein_coding	0.897068	0.49563	0.115995	160.096	76.565	2276.04	2374.24	2187.84	2010.42	2055.36	2079.93	2151.43
ENSMUSG00000032481	Smarcc1	protein_coding	0.897118	0.671322	0.260186	675.084	527.545	3265.27	2840.07	3273.84	3125.3	2832.22	3062.57	2627.73
ENSMUSG00000053604	Rpia	protein_coding	0.897127	0.440074	0.0861783	186.347	75.9805	2549.36	2250.92	2179.05	2166.02	2177.46	1880.5	2018.51
ENSMUSG00000036840	Siah1a	protein_coding	0.897355	0.64447	0.2331	333.294	238.416	2500.14	2820.57	2493.06	2341.19	2456.5	2578.11	2375.01
ENSMUSG00000032501	Trib1	protein_coding	0.89738	0.640954	0.227187	355.752	249.463	2698.23	2756.54	2479.83	2265.48	2642.57	2337.19	2565.88
ENSMUSG00000027998	Plrg1	protein_coding	0.897478	0.521986	0.130898	226.47	115.79	2034.98	2447.8	2679.81	2163.15	2285.97	2176.89	2081.24
ENSMUSG00000059689	Zfp637	protein_coding	0.897566	0.580893	0.168996	247.281	145.679	2231.65	2543.66	2570.15	2221.26	2087.62	2463.62	2187.66
ENSMUSG00000030058	Copg1	protein_coding	0.897714	0.611248	0.198544	309.141	199.231	2320.77	2745.7	2612.02	2112.41	2401.7	2505.36	2397.75
ENSMUSG00000058076	Sdhc	protein_coding	0.897724	0.631348	0.21721	2028.88	1743.25	5022.34	4563.31	4804.9	4057.61	4513.09	4602.11	4694.18
ENSMUSG00000034290	Nek9	protein_coding	0.8978	0.63004	0.216341	363.256	246.505	2708.96	2630.96	2642.44	2322.18	2752.65	2185.45	2498.94
ENSMUSG00000021629	Slc30a5	protein_coding	0.897807	0.527338	0.133098	201.525	103.507	2236.69	2287.4	2557.55	2006.63	2130.43	2335.39	2083.43
ENSMUSG00000028041	Adam15	protein_coding	0.89782	0.647204	0.237904	383.964	276.208	2811.84	2806.99	2444.52	2398.64	2374.31	2549.09	2698.89
ENSMUSG00000029471	Camkk2	protein_coding	0.897847	0.644032	0.230664	348.243	246.1	2608.46	2810.01	2474.84	2280.59	2623.89	2362.14	2527.97
ENSMUSG00000024442	Dele1	protein_coding	0.897934	0.398996	0.0692176	195.191	70.2337	2667.54	1922.49	2339.9	2070.6	2168.3	1986.78	1985
ENSMUSG00000021910	Nisch	protein_coding	0.89795	0.677343	0.266099	1284.54	1024.55	3230.78	3907.34	4575.64	3867.71	3216.15	3371.1	3907.45
ENSMUSG00000030982	Vps35l	protein_coding	0.898001	0.648759	0.239152	442.208	320.753	2870.92	2850.5	2636.4	2904.38	2558.63	2517.98	2328.17
ENSMUSG00000058351	Smim4	protein_coding	0.898158	0.657532	0.247845	1136.56	961.702	3797.17	3716.72	3704.22	3337.19	3351.27	3694.88	3674.86
ENSMUSG00000023068	Nus1	protein_coding	0.898398	0.554249	0.150013	355.954	194.769	2400.76	3243.44	2126.26	2127.74	2372.46	2522.68	2361.16
ENSMUSG00000039809	Gabbr2	protein_coding	0.898477	0.64447	0.232447	2286.84	1956.57	5720.65	4923.55	4608.89	5074.37	4462.59	4535.49	4781.8
ENSMUSG00000056211	R3hdm1	protein_coding	0.898489	0.677106	0.265504	729.764	576.696	3003.13	3667.7	2914.92	3131.73	2968.4	2824.38	3032.98
ENSMUSG00000022757	Tfg	protein_coding	0.898512	0.602174	0.190687	370.824	231.646	2958.07	2541.94	2489.76	2050.19	2447.81	2461.99	2667.43
ENSMUSG00000004897	Hdgf	protein_coding	0.898585	0.637369	0.222922	2466.45	2113.56	5476.67	5033.27	5357.93	5134.75	4853.55	5303.86	4266.15
ENSMUSG00000034813	Grip1	protein_coding	0.898714	0.587926	0.175494	303.554	181.476	2936.93	2248.73	2417	2569.5	2219.52	2302.4	2178.3
ENSMUSG00000063052	Lrrc40	protein_coding	0.89877	0.504673	0.121253	182.577	88.5126	2184.83	2594.55	2156.59	2154.47	2105.61	2016.16	2153.38
ENSMUSG00000005506	Celf1	protein_coding	0.899005	0.648798	0.239666	1229.25	1051.82	3952.77	3753.28	3856.74	3775.44	3468.37	3714.65	3567.5
ENSMUSG00000028927	Padi2	protein_coding	0.89901	0.36861	0.0580999	156.369	50.592	2221.47	2408.72	2176.83	1829.76	2044.15	2072.38	1990.34
ENSMUSG00000028937	Acot7	protein_coding	0.899081	0.611358	0.198813	323.681	207.554	2389.97	2617.8	2755.48	2553.44	2522.56	2099.59	2287.53
ENSMUSG00000079480	Pin4	protein_coding	0.89911	0.680765	0.269558	683.015	540.36	3226.26	2988.5	3209.88	2975.76	3261.64	2643.57	2837.06
ENSMUSG00000093565	Rab26os	lncRNA	0.899149	0.647204	0.238053	388.985	277.902	2610.33	2762.71	2733.92	2522.91	2363.18	2810.85	2310.49
ENSMUSG00000030126	Tmcc1	protein_coding	0.899151	0.682913	0.272295	1004.72	808.1	3256.3	3907.34	3536.77	3682.04	2887.19	3451.73	3199.24
ENSMUSG00000075470	Alg10b	protein_coding	0.899243	0.354952	0.053771	164.919	51.2187	2231.65	2445.97	2181.25	1891.22	2199.88	1904.97	1917.28
ENSMUSG00000024335	Brd2	protein_coding	0.899244	0.650234	0.241885	1440.73	1226.9	4320.02	4065.73	3946.23	4063.14	3819.32	3536.84	3977.64
ENSMUSG00000022698	Naa50	protein_coding	0.899391	0.665581	0.255357	536.384	400.913	2933.67	3157.6	2685.72	2841.77	2532.48	2993.26	2482.1
ENSMUSG00000039693	Msantd3	protein_coding	0.899487	0.582304	0.16973	228.562	132.904	2409.33	2274.69	2565.44	2046.71	2123.09	2317.19	2356.51
ENSMUSG00000030452	Nipa2	protein_coding	0.899571	0.60013	0.18648	232.952	142.717	2621.54	2326.64	2321.2	2163.15	2170.6	2427.32	2187.66
ENSMUSG00000026185	Igfbp5	protein_coding	0.899644	0.656498	0.247111	1767.07	1503.59	4356.21	4008.12	5103.97	4201.73	4107.68	4286.37	4151.33
ENSMUSG00000023089	Ndufa5	protein_coding	0.899713	0.63004	0.215965	3603.82	3119.92	6728.76	6535.02	6320.4	6763.28	5838.74	5206.63	6200.98
ENSMUSG00000032118	Fez1	protein_coding	0.899776	0.682913	0.272764	1616.13	1330.53	3735.45	4822.04	4377.62	4365.52	4302.29	3811.65	3399.83
ENSMUSG00000029121	Crmp1	protein_coding	0.899808	0.621785	0.207738	526.935	343.89	3180.82	2192.04	3235.82	2770.42	2408.9	2715.4	2599.04
ENSMUSG00000027254	Map1a	protein_coding	0.899809	0.671758	0.261235	621.398	470.286	3074.3	3336.76	2729.58	2565.5	2664.13	2893.65	3164.2
ENSMUSG00000023927	Satb1	protein_coding	0.899848	0.63004	0.216114	329.8	219.73	2721.41	2314.41	2744.01	2314.96	2353.82	2258.61	2655.99
ENSMUSG00000054728	Phactr1	protein_coding	0.89985	0.676444	0.264708	1871.2	1567.8	3869.24	5436.54	4504.72	4038.24	4231.22	4462.47	4316.81
ENSMUSG00000033933	Vhl	protein_coding	0.899931	0.678042	0.266965	817.073	630.748	3239.8	3104.39	3621.03	3679.15	2773.15	2824.38	2932.05
ENSMUSG00000033272	Slc35a4	protein_coding	0.900019	0.608599	0.196552	235.595	149.122	2313.83	2512.37	2471.5	2166.02	2261.62	2430.66	2147.5
ENSMUSG00000021598	Med10	protein_coding	0.900052	0.654573	0.245224	414.948	300.816	2977.46	2391.6	2823.22	2502.23	2711.09	2486.24	2508.68
ENSMUSG00000059208	Hnrnpm	protein_coding	0.90012	0.664538	0.25422	1410.94	1197.81	4164.94	4283.81	3771.88	3829.51	3493.65	4029.74	3899.93
ENSMUSG00000069895	Atxn1l	protein_coding	0.900605	0.568112	0.160441	325.372	181.885	2490.1	2512.37	2775.44	1921.73	2401.7	2293.04	2576.56
ENSMUSG00000022797	Tfrc	protein_coding	0.900613	0.68303	0.274732	721.91	570.945	2966.17	3479.27	3129.81	2689.39	2938.38	3306.85	2967.18
ENSMUSG00000041362	Shtn1	protein_coding	0.900619	0.621785	0.207692	385.924	250.992	2938.56	2475.05	2655.97	2836.49	2269.81	2476.59	2187.66
ENSMUSG00000056895	H2bu2	protein_coding	0.900711	0.590779	0.178345	256.856	152.654	2674.8	2226.51	2488.11	2403.11	2052.58	2353.29	2213.3
ENSMUSG00000036781	Rps27l	protein_coding	0.900813	0.687479	0.278715	1014.01	823.824	3753.33	3527.23	3468.99	3139.76	3374.65	3834.36	2950.23
ENSMUSG00000038619	Ensa	protein_coding	0.901036	0.68303	0.274474	530.792	411.778	2874.26	3129.04	2755.48	2483.37	2796.36	2913.31	2744.63
ENSMUSG00000010505	Myt1	protein_coding	0.901107	0.504852	0.121554	182.448	86.9988	2482.03	2048.67	2404.78	2171.73	2165.99	2035.63	2035.55
ENSMUSG00000074088	Snrnp40	protein_coding	0.901114	0.55646	0.15141	221.335	119.635	2576.3	2148.52	2458.08	2409.8	2118.14	2089.84	2096.36
ENSMUSG00000022234	Cct5	protein_coding	0.901141	0.672589	0.262107	484.573	362.941	2654.77	2951.36	2944.4	2380.55	2641.02	2655.23	2927.49
ENSMUSG00000022594	Lynx1	protein_coding	0.901212	0.63004	0.214852	256.699	169.568	2559.03	2385.84	2474.84	2504.31	2193.22	2291.16	2191.38
ENSMUSG00000039630	Hnrnpu	protein_coding	0.901333	0.659945	0.249766	1964.48	1683.18	4857.06	4132.32	5165.46	4268.33	4502.36	4567.83	4254.36
ENSMUSG00000044600	Smim7	protein_coding	0.901344	0.633927	0.219838	415.158	277.348	2708.96	2501.81	2998.61	2194.13	2336.78	2828.43	2612.13
ENSMUSG00000032458	Copb2	protein_coding	0.901409	0.687812	0.280039	616.002	491.098	3212.68	3105.76	2813.46	3122.08	2742.33	2757.38	2816.95
ENSMUSG00000075595	Zfp652	protein_coding	0.901507	0.638645	0.224064	294.274	198.306	2508.12	2687.52	2422.2	2191.37	2499.18	2230.91	2491.94
ENSMUSG00000012405	Rpl15	protein_coding	0.901525	0.687812	0.280958	847.204	695.369	3419.6	3393.72	3286.03	3369.29	2871.8	3380.38	2994.1
ENSMUSG00000064036	Mro	protein_coding	0.901542	0.647204	0.237888	289.069	202.201	2559.03	2685.92	2336.19	2280.59	2334.87	2370.91	2484.92
ENSMUSG00000023791	Pigx	protein_coding	0.901564	0.526502	0.132752	217.975	108.69	2516.06	2519.38	2123.87	2021.61	2193.22	2367.41	2008.48
ENSMUSG00000063382	Bcl9l	protein_coding	0.901681	0.664838	0.25442	392.679	286.693	2801.58	2832.59	2474.84	2307.69	2601.87	2671.16	2512.83
ENSMUSG00000028822	Tmem50a	protein_coding	0.901689	0.641353	0.227998	2730.62	2367.13	5883.79	5911.93	4938.74	4956.96	4977	5397.79	5381.58
ENSMUSG00000073131	Vma21	protein_coding	0.901738	0.670787	0.259778	483.641	359.257	2815.25	3001.26	2733.92	2809.92	2854.9	2326.33	2579.22
ENSMUSG00000029376	Mthfd2l	protein_coding	0.901905	0.634735	0.22101	233.702	156.104	2359.23	2306.17	2610.49	2317.37	2242.92	2285.5	2246.86
ENSMUSG00000035198	Tubg1	protein_coding	0.901923	0.456518	0.094274	173.169	70.9622	2271.21	2093.94	2520.79	1995.05	1915.94	2157.27	2133.59
ENSMUSG00000025795	Rassf3	protein_coding	0.90195	0.231087	0.0223442	195.383	38.1254	2280.85	2447.8	2334.33	1677.89	2066.33	1941.53	1971.34
ENSMUSG00000025409	Mbd6	protein_coding	0.901966	0.550353	0.147693	260.217	137.598	2398.61	2482.24	2559.13	2083.79	2553.76	2218.76	1954.27
ENSMUSG00000040435	Ppp1r15a	protein_coding	0.902061	0.608599	0.196687	204.134	127.188	2494.13	2340.73	2276.89	2239.74	2289.97	2132.52	2159.21
ENSMUSG00000032763	Ilvbl	protein_coding	0.902067	0.608818	0.196977	263.625	164.039	2638.22	2582.81	2200.85	2247.54	2307.77	2132.52	2449.27
ENSMUSG00000048058	Ldlrad3	protein_coding	0.902214	0.656498	0.247111	275.101	196.337	2580.11	2498.27	2444.52	2385.1	2234.49	2344.37	2457.91
ENSMUSG00000022995	Enah	protein_coding	0.902232	0.61605	0.202465	3194.6	2798.5	5763.92	6526.69	5969.12	6024.73	5469.78	5735.88	5391.76
ENSMUSG00000011179	Odc1	protein_coding	0.902342	0.528165	0.133869	180.783	90.3406	2514.08	2177.82	2258.98	2260.39	2066.33	2097.17	2008.48
ENSMUSG00000050240	Hic2	protein_coding	0.902356	0.494605	0.114854	170.493	77.9878	2218.91	2237.69	2442.82	2139.75	2071.73	2161.68	1913.98
ENSMUSG00000028936	Rpl22	protein_coding	0.902475	0.578892	0.167209	2612.54	2271.64	5503.35	5221.7	5629.06	5105.23	5294.7	4937.97	4949.68
ENSMUSG00000063445	Nmral1	protein_coding	0.902523	0.498744	0.117599	213.549	98.7256	2357.01	2199.05	2590.43	1958.13	2374.31	2163.87	1962.91
ENSMUSG00000047090	Tmem198b	protein_coding	0.902539	0.634669	0.220825	311.565	206.996	2266.36	2501.81	2893.3	2514.67	2344.39	2258.61	2387.19
ENSMUSG00000021376	Tpmt	protein_coding	0.902818	0.680837	0.270243	1238.38	1051.98	3810.82	3927.58	3858.96	3489.82	3950	3346.67	3728.87
ENSMUSG00000068747	Sort1	protein_coding	0.902905	0.694364	0.288247	1039.07	846.184	3988.9	3775.12	3044.18	3441.92	3110.68	3543.6	3355.06
ENSMUSG00000021982	Cdadc1	protein_coding	0.902997	0.564809	0.158472	243.464	132.906	2772.27	2175.42	2334.33	2196.89	2351.94	2007.56	2285.87
ENSMUSG00000062931	Zfp938	protein_coding	0.903002	0.63004	0.216398	315.869	206.986	2343.55	2954.23	2379.96	2487.58	2238.72	2465.25	2308.86
ENSMUSG00000027562	Car2	protein_coding	0.903023	0.569858	0.16152	5776.77	5106.32	8369.54	9656.05	8409.36	8143.56	8143.61	7939.75	8233.57
ENSMUSG00000047881	Rell1	protein_coding	0.903211	0.54216	0.14217	272.543	139.552	2200.74	3019.6	2133.38	2275.58	2120.62	2106.79	2408.22
ENSMUSG00000078671	Chd2	protein_coding	0.903232	0.694457	0.289695	512.665	413.896	2900.81	2919.58	2868.77	2647.69	2637.92	2801.34	2878
ENSMUSG00000038077	Kcna6	protein_coding	0.903271	0.552639	0.149349	225.302	118.593	2641.91	2471.45	2055.4	2171.73	2232.37	2030.15	2289.18
ENSMUSG00000040018	Cox15	protein_coding	0.903288	0.535212	0.137204	180.684	90.5964	2306.85	2391.6	2276.89	2057.08	2232.37	2187.57	1942.4
ENSMUSG00000042364	Snx18	protein_coding	0.903388	0.578892	0.167282	236.054	132.658	2143.49	2562.5	2555.97	2133.77	2408.9	2244.87	2052.01
ENSMUSG00000029177	Cenpa	protein_coding	0.903496	0.37791	0.0609657	138.477	44.0012	2323.07	2287.4	2068.73	1896.55	2014.95	2018.99	1945.41
ENSMUSG00000034263	Ints14	protein_coding	0.903579	0.556879	0.151908	276.329	146.44	2890.88	2080.19	2447.92	2109.29	2273.87	2097.17	2476.44
ENSMUSG00000025505	Tmem80	protein_coding	0.903866	0.664203	0.253266	382.347	274.145	2897.51	2596.22	2568.58	2553.44	2582.78	2634.77	2218.68
ENSMUSG00000033931	Rbm34	protein_coding	0.903989	0.64447	0.23247	302.541	204.903	2730.26	2208.31	2679.81	2375.99	2321.41	2428.99	2373.48
ENSMUSG00000036104	Rab3gap1	protein_coding	0.904098	0.670787	0.259781	371.815	270.205	2867.58	2773.47	2343.6	2434.04	2577.98	2448.89	2533.44
ENSMUSG00000046329	Slc25a23	protein_coding	0.904191	0.696575	0.292031	1464.47	1212.78	4709.14	4265.42	3400.39	4207.18	3766.45	3607.43	3744.23
ENSMUSG00000068663	Clec16a	protein_coding	0.904232	0.274449	0.0304982	208.989	46.1981	2467.79	2673.12	1757.45	2006.63	1983.69	1876.18	2035.55
ENSMUSG00000063200	Nol7	protein_coding	0.904342	0.69597	0.291646	589.646	472.496	2925.49	2994.18	3108.27	2994.18	2943.86	2818.98	2561.86
ENSMUSG00000017929	B4galt5	protein_coding	0.904359	0.579823	0.168044	215.435	120.95	2229.12	2480.44	2463.12	2373.7	2035.58	2248.81	2063.44
ENSMUSG00000066043	Phactr4	protein_coding	0.904392	0.66859	0.257389	317.37	228.876	2537.68	2445.97	2752.62	2371.41	2494.12	2536.71	2270.79
ENSMUSG00000053119	Chmp3	protein_coding	0.904504	0.682969	0.274269	882.981	689.602	3667.66	3434.75	3126.02	3531.4	2950.69	3394.26	2669.97
ENSMUSG00000025410	Dctn2	protein_coding	0.904667	0.697743	0.294729	663.288	549.587	3096.16	3042.03	3206.16	2871.51	3135.37	2954.83	2835.88
ENSMUSG00000020265	Sumo3	protein_coding	0.904767	0.678042	0.267257	1539.58	1325.17	4213.38	4488.9	3981.34	4222.16	4112.12	3805.15	3740.39
ENSMUSG00000028234	Rps20	protein_coding	0.904839	0.633899	0.219741	3092.92	2707.32	6224.36	5672	6034.56	5975.01	5429.95	5742.57	5069.67
ENSMUSG00000022124	Fbxl3	protein_coding	0.904841	0.687812	0.27973	487.551	370.801	2541.59	3196.71	2796.63	2715.49	2515.92	2669.71	2783.47
ENSMUSG00000026393	Nek7	protein_coding	0.904843	0.680504	0.269107	480.51	355.701	2595.29	3185.96	2726.68	2614.86	2913.59	2625.94	2406.73
ENSMUSG00000026000	Lancl1	protein_coding	0.904908	0.607369	0.194883	220.57	133.726	2306.85	2630.96	2248.88	2080.52	2228.11	2315.35	2250.32
ENSMUSG00000060739	Nsa2	protein_coding	0.904934	0.665581	0.255385	1514.19	1312.37	4215.99	4188.07	4194.7	3996.6	4201.56	3926.72	3694.19
ENSMUSG00000038248	Sobp	protein_coding	0.904951	0.653235	0.244306	319.597	221.385	2520.01	2785.71	2437.69	2215.91	2620.76	2320.85	2439.12
ENSMUSG00000037221	Mospd3	protein_coding	0.904987	0.488392	0.110167	167.103	72.903	2093.33	2255.29	2501.26	2118.58	1942.51	2155.06	2020.98
ENSMUSG00000062127	Cttnbp2nl	protein_coding	0.904998	0.633899	0.219659	262.638	170.793	2359.23	2591.2	2497.99	2103.02	2219.52	2402	2456.47
ENSMUSG00000053329	Gatd3a	protein_coding	0.905088	0.699516	0.297659	786.622	636.074	3419.6	3523.46	2886.5	3198.67	2931.51	2888.38	3273.65
ENSMUSG00000027746	Ufm1	protein_coding	0.905104	0.677513	0.266367	355.041	259.703	2691.05	2543.66	2703.37	2234.5	2524.22	2633.3	2498.94
ENSMUSG00000039473	Ubn1	protein_coding	0.905125	0.677161	0.265714	575.642	420.857	3359.91	3065.72	2474.84	2748.61	2715.58	3036.27	2484.92
ENSMUSG00000104901	Gm42692	TEC	0.905255			175.785	51.6628	2775.73	1964.52	1998.14	2014.18	2046.98	1961.62	1968.55
ENSMUSG00000002881	Nab1	protein_coding	0.905262	0.668096	0.256776	441.017	315.359	2564.81	3100.26	2661.96	2831.2	2665.66	2279.8	2493.35
ENSMUSG00000033701	Acbd6	protein_coding	0.905289	0.657419	0.247718	257.788	179.882	2619.68	2491.16	2302.17	2290.53	2281.96	2396.87	2324.98
ENSMUSG00000059981	Taok2	protein_coding	0.905313	0.547196	0.145267	264.519	134.933	2216.34	2304.11	2866.03	2073.93	2204.28	2527.37	2003.37
ENSMUSG00000027508	Pag1	protein_coding	0.905448	0.682959	0.273522	315.648	234.605	2486.07	2619.45	2631.85	2371.41	2421.4	2340.79	2587.18
ENSMUSG00000062461	Gm5453	processed_pseudogene	0.905497	0.449674	0.0904059	186.394	72.3675	2696.44	1930.55	2240.72	2060.5	2020.94	2035.63	2133.59
ENSMUSG00000050332	Amer1	protein_coding	0.905548	0.359858	0.0557552	185.821	55.197	2717.86	1995.57	2163.4	1940.43	2186.5	1843.31	2000.8
ENSMUSG00000037070	Rbmxl1	protein_coding	0.905606	0.64447	0.231702	275.409	183.858	2640.07	2519.38	2354.63	2255.27	2140.1	2492.64	2408.22
ENSMUSG00000060935	Tmem263	protein_coding	0.905626	0.562214	0.155647	214.561	113.653	2533.77	2444.13	2176.83	2283.08	1973.82	2072.38	2313.72
ENSMUSG00000028412	Slc44a1	protein_coding	0.905633	0.68303	0.275059	379.869	283.643	2779.19	2536.76	2741.13	2385.1	2437.31	2487.85	2760.49
ENSMUSG00000050621	Rps27rt	protein_coding	0.905728	0.699516	0.297681	949.008	794.256	3634.21	3260.67	3599.2	3303.33	3320.34	3535.72	3008.59
ENSMUSG00000000305	Cdh4	protein_coding	0.90575	0.641353	0.22865	263.633	174.89	2504.13	2592.87	2356.46	2373.7	2293.95	2104.4	2450.71
ENSMUSG00000001403	Ube2c	protein_coding	0.905836	0.501679	0.118978	184.309	83.249	2531.81	2170.6	2266.98	1906.89	2077.07	2268.3	2072.41
ENSMUSG00000027007	Itprid2	protein_coding	0.905861	0.677161	0.265796	485.935	353.665	2482.03	3133.13	2909.53	2589.36	2587.58	2403.7	2959.28
ENSMUSG00000037286	Stag1	protein_coding	0.905935	0.64706	0.236385	452.468	305.656	2946.71	2270.41	3105.73	2520.86	2419.62	2877.82	2391.73
ENSMUSG00000001794	Capns1	protein_coding	0.905974	0.69811	0.295391	1251.63	1048.89	3625.82	4487.76	3500.64	3529.92	3574.79	3555.97	3849.94
ENSMUSG00000030850	Ate1	protein_coding	0.906052	0.687812	0.279753	388.757	292.797	2694.65	2840.07	2565.44	2696.88	2502.54	2331.77	2606.91
ENSMUSG00000041058	Wwp1	protein_coding	0.906127	0.663439	0.252529	448.849	315.786	3250.31	2655.39	2417	2764.99	2430.26	2698.38	2399.25
ENSMUSG00000018509	Cenpv	protein_coding	0.906428	0.68303	0.275166	377.297	281.04	2850.81	2451.47	2729.58	2474.92	2708.09	2458.73	2420.08
ENSMUSG00000064370	mt-Cytb	protein_coding	0.906467	0.571802	0.16304	160596	141193	179616	165980	146205	128441	151499	136700	161478
ENSMUSG00000089715	Cbx6	protein_coding	0.906577	0.698229	0.295826	1426.9	1214.62	4564.94	3703.28	3998.84	3816.74	3541.51	3907.47	4071.34
ENSMUSG00000038518	Jarid2	protein_coding	0.906578	0.660874	0.251116	335.344	234.675	2716.08	2771.94	2319.32	2587.39	2305.81	2309.82	2508.68
ENSMUSG00000022722	Arl6	protein_coding	0.906643	0.515434	0.126404	231.527	107.635	1956.12	2630.96	2570.15	2080.52	1993.31	2246.84	2279.2
ENSMUSG00000049536	Tceal1	protein_coding	0.906736	0.447381	0.0891202	143.563	54.7198	2151.95	2203.7	2367.37	2096.68	1923.77	2043.73	1951.34
ENSMUSG00000034780	B3galt1	protein_coding	0.906752	0.612938	0.199641	344.788	209.482	2717.86	2961.4	2086.84	2442.75	2417.84	2179.04	2475.03
ENSMUSG00000001767	Crnkl1	protein_coding	0.906771	0.521986	0.131013	265.802	126.253	2813.55	2208.31	2388.88	2382.83	2020.94	2390	1900.42
ENSMUSG00000060923	Acyp2	protein_coding	0.906798	0.639262	0.224628	303.162	197.098	2426.29	2793.33	2430.83	2073.93	2385.34	2395.16	2532.07
ENSMUSG00000039652	Cpeb3	protein_coding	0.9068	0.645891	0.234881	248.63	166.05	2555.17	2350.69	2466.48	2205.09	2210.85	2240.9	2496.14
ENSMUSG00000038582	Pptc7	protein_coding	0.90686	0.687812	0.280737	578.597	433.955	3185.38	2881.58	2906.83	3078.32	2463.42	2473.36	3014.15
ENSMUSG00000027805	Pfn2	protein_coding	0.906973	0.642645	0.229921	7060.44	6208.26	10299.1	8419.95	11680.8	9521.65	9471.3	8667.15	9378.11
ENSMUSG00000020954	Strn3	protein_coding	0.906973	0.697397	0.294049	613.604	476.136	3167.09	2905.02	3057.09	3089.72	2517.58	2618.55	3084.5
ENSMUSG00000024006	Stk38	protein_coding	0.907016	0.648798	0.239684	553.931	374.425	3728.56	2425.61	2559.13	2861.05	2686.98	2736.48	2405.23
ENSMUSG00000022332	Khdrbs3	protein_coding	0.907218	0.540884	0.141283	323.508	159.961	2405.05	2552.25	2802.25	2380.55	1819.97	2272.15	2491.94
ENSMUSG00000100691	2010320M18Rik	lncRNA	0.90731	0.60013	0.187007	351.405	204.452	2574.39	2330.68	2965.67	2096.68	2472.01	2723.85	2079.05
ENSMUSG00000018171	Vmp1	protein_coding	0.907401	0.706401	0.305785	740.21	621.519	3103.93	3443.68	3110.81	3114.01	3110.68	2959.98	3037.39
ENSMUSG00000025743	Sdc3	protein_coding	0.907549	0.687812	0.279646	779.562	581.169	3692.64	3146.74	2957.71	2495.97	3284.2	2685.53	3427.12
ENSMUSG00000100801	Gm15459	processed_pseudogene	0.907657	0.446669	0.0886606	190.975	71.6011	2438.87	2368.39	2224.16	1901.77	2100.53	1843.31	2282.54
ENSMUSG00000042429	Adora1	protein_coding	0.907679	0.706624	0.307346	834.041	671.318	3415.26	3657.85	2947.07	2871.51	3527.19	3021.15	3057.19
ENSMUSG00000013593	Ndufs2	protein_coding	0.907731	0.706366	0.30568	1518.12	1280.83	4536.95	3498.25	4541.27	3816.74	3757.22	3874.22	4217.09
ENSMUSG00000017376	Nlk	protein_coding	0.907765	0.698329	0.295958	560.673	433.694	3324.63	2519.38	3003.84	2744.95	2787.68	2810.85	2755.62
ENSMUSG00000021451	Sema4d	protein_coding	0.907846	0.687812	0.280926	473.185	351.854	3025.43	2447.8	2992.04	2640.02	2412.48	2672.6	2820.51
ENSMUSG00000032123	Dpagt1	protein_coding	0.907903	0.389057	0.0656574	217.906	69.0822	1786.44	2754.99	2417	2073.93	2069.03	2079.93	1990.34
ENSMUSG00000026116	Tmem131	protein_coding	0.907928	0.634314	0.220374	257.561	164.722	2595.29	2328.66	2493.06	2477.04	2217.36	2355.06	2072.41
ENSMUSG00000032560	Dnajc13	protein_coding	0.907992	0.678042	0.267267	304.147	218.334	2656.6	2423.74	2591.99	2234.5	2566.72	2440.63	2342.43
ENSMUSG00000048078	Tenm4	protein_coding	0.908004	0.469036	0.100836	193.968	78.1856	2108.5	2318.5	2582.66	1829.76	2079.73	2130.22	2206.06
ENSMUSG00000017412	Cacnb4	protein_coding	0.908135	0.590779	0.178401	203.766	114.507	2419.96	2453.3	2234.55	2067.26	2307.77	2007.56	2279.2
ENSMUSG00000039158	Akna	protein_coding	0.908172	0.580838	0.168561	232.249	126.173	2714.3	2285.3	2236.61	2093.49	2082.37	2479.82	2098.49
ENSMUSG00000003429	Rps11	protein_coding	0.908373	0.660874	0.250776	3142.91	2758.96	6037.8	5581.26	6471.25	5406.37	5210.3	5645.99	6181.13
ENSMUSG00000030411	Nova2	protein_coding	0.908489	0.447381	0.0896018	211.513	79.1373	2200.74	2677.93	2230.41	1797.98	2127.99	2279.8	2008.48
ENSMUSG00000031617	Tmem184c	protein_coding	0.908497	0.673769	0.262915	1694.78	1482.95	4391.01	4640.7	4202.2	4275.11	4283.74	4043.47	4044.53
ENSMUSG00000037805	Rpl10a	protein_coding	0.908545	0.708187	0.311805	551.03	443.057	2808.43	2936.96	3108.27	2786.66	2712.58	3026.2	2614.74
ENSMUSG00000028020	Glrb	protein_coding	0.90855	0.672744	0.262257	471.167	333.323	3287.62	2482.24	2663.45	2427.48	2853.49	2376.15	2740.96
ENSMUSG00000098912	1500004A13Rik	lncRNA	0.908562	0.631348	0.21732	222.843	140.596	2582.02	2189.69	2429.11	2357.56	2144.88	2210.56	2229.36
ENSMUSG00000026596	Abl2	protein_coding	0.908573	0.689363	0.283316	314.22	233.925	2543.53	2616.15	2573.29	2273.06	2440.82	2581.14	2415.64
ENSMUSG00000046727	Cystm1	protein_coding	0.908652	0.708187	0.31083	905.024	762.151	3779.39	3281.78	3253.03	3309.51	3190.68	3120.74	3383.6
ENSMUSG00000084416	Rpl10a-ps1	processed_pseudogene	0.908712	0.701494	0.299127	449.866	347.611	2724.95	2799.41	2874.24	2630.38	2923.25	2463.62	2489.14
ENSMUSG00000041959	S100a10	protein_coding	0.908769	0.688461	0.28236	429.194	317.833	2894.2	2500.04	2886.5	2380.55	2803.58	2422.3	2693.89
ENSMUSG00000087260	Lamtor5	protein_coding	0.90879	0.710906	0.3145	741.532	605.938	2995.13	3453.87	3211.12	3332.59	3080.58	2794.52	2903.43
ENSMUSG00000019820	Utrn	protein_coding	0.908814	0.66859	0.257254	328.45	228.968	2411.46	2652.15	2728.13	2651.52	2465.14	2181.18	2347.14
ENSMUSG00000024537	Psmg2	protein_coding	0.908886	0.66859	0.257393	401.778	279.968	2917.29	2796.37	2427.39	2442.75	2291.96	2889.7	2381.12
ENSMUSG00000039318	Rab3gap2	protein_coding	0.908976	0.617043	0.203666	231.936	140.085	2500.14	2547.1	2211.53	2017.91	2323.34	2320.85	2250.32
ENSMUSG00000004665	Cnn2	protein_coding	0.908982	0.0538552	0.00197425	193.164	12.9974	2678.42	2082.97	2207.28	1722.32	1868.33	1923.8	1677.89
ENSMUSG00000029223	Uchl1	protein_coding	0.908989	0.682913	0.272634	304.279	219.745	2562.88	2338.73	2754.05	2431.86	2372.46	2309.82	2497.54
ENSMUSG00000028953	Abcf2	protein_coding	0.908998	0.568112	0.160341	180.669	94.8064	2137.78	2517.63	2288.64	2083.79	2208.67	2191.8	2000.8
ENSMUSG00000032905	Atg12	protein_coding	0.909044	0.706519	0.307009	640.494	503.815	3475.78	3072.65	2652.97	2967.35	2696.05	2857.9	3000.8
ENSMUSG00000071337	Tia1	protein_coding	0.909138	0.696907	0.292698	619.363	469.592	2678.42	2826.59	3588.84	2902.66	2870.39	3002.16	2521.11
ENSMUSG00000005417	Mprip	protein_coding	0.909239	0.702841	0.301347	798.682	618.138	3532.83	2689.11	3619.88	2871.51	3430.83	3101.04	2765.34
ENSMUSG00000036138	Acaa1a	protein_coding	0.909255	0.678301	0.267747	300.027	213.685	2409.33	2837.08	2374.58	2336.47	2405.3	2367.41	2459.34
ENSMUSG00000024140	Epas1	protein_coding	0.909285	0.705044	0.30454	2291.23	1962.5	4663.75	6096.55	4487.98	4568.32	4636.97	4473.65	5200.08
ENSMUSG00000018076	Med13l	protein_coding	0.909289	0.710906	0.314546	763.159	641.659	3505.8	3021	3221.02	3089.72	3068.73	3114.59	3065.95
ENSMUSG00000042271	Nxt2	protein_coding	0.909306	0.650002	0.241351	274.334	183.319	2182.14	2753.45	2528.85	2350.57	2301.87	2287.39	2384.16
ENSMUSG00000046668	Cxxc5	protein_coding	0.909433	0.708187	0.311088	546.038	432.617	2835.63	2747.25	3234.59	2622.64	2703.58	2744.86	3005.26
ENSMUSG00000015748	Prpf3	protein_coding	0.909574	0.4645	0.0990417	165.136	64.7354	2024.56	2360.56	2441.11	1921.73	1967.09	2035.63	2196.91
ENSMUSG00000035620	Ric8b	protein_coding	0.909694	0.610527	0.198228	230.635	136.498	2157.53	2601.22	2476.5	2285.57	2055.36	2381.36	2159.21
ENSMUSG00000047976	Kcna1	protein_coding	0.90978	0.504758	0.121443	219.982	97.109	2024.56	2761.17	2315.53	2070.6	1911.95	2161.68	2318.56
ENSMUSG00000064254	Ethe1	protein_coding	0.909912	0.411807	0.0746398	165.604	55.2184	2080.89	2684.33	1963.04	2073.93	2026.85	1951.72	1982.31
ENSMUSG00000042298	Ttc19	protein_coding	0.909995	0.680437	0.268994	281.68	200.32	2350.3	2679.53	2514.31	2535.19	2291.96	2309.82	2312.11
ENSMUSG00000037204	Atg101	protein_coding	0.910015	0.542522	0.142404	216.748	105.239	2392.13	2478.65	2321.2	2231.87	1895.38	2383.1	1992.98
ENSMUSG00000025199	Chuk	protein_coding	0.910052	0.699516	0.297391	398.082	305.98	2627.12	2690.7	2831.56	2468.54	2414.27	2778.08	2571.23
ENSMUSG00000029674	Limk1	protein_coding	0.910076	0.608599	0.196141	202.188	118.27	2539.64	2376.18	2163.4	2099.86	2236.61	2082.42	2303.98
ENSMUSG00000030753	Thap12	protein_coding	0.910211	0.715059	0.319306	914.319	771.554	3340.83	3576.06	3446.61	3483.85	3447.81	3053.82	3056.09
ENSMUSG00000000001	Gnai3	protein_coding	0.910241	0.713652	0.317594	483.814	388.634	2730.26	2788.76	3029.92	2535.19	2727.5	2773.96	2765.34
ENSMUSG00000078453	Abracl	protein_coding	0.910298	0.596256	0.181717	380.747	213.283	2719.63	1960.9	3170.04	2334.1	2257.5	2513.26	2447.82
ENSMUSG00000027011	Ube2e3	protein_coding	0.910308	0.703801	0.303222	462.662	355.647	2604.7	2932.62	2909.53	2493.88	2453.03	2872.52	2743.41
ENSMUSG00000030994	D7Ertd443e	protein_coding	0.910367	0.143579	0.00937145	179.695	21.3317	2048.52	2334.71	2530.46	1677.89	1882.23	1803.38	2008.48
ENSMUSG00000026353	Ubxn4	protein_coding	0.910504	0.711834	0.315229	1408.04	1205.13	3919.19	4228.54	4067.44	4343.99	3850.18	3469.99	3608.7
ENSMUSG00000068397	Gm10240	processed_pseudogene	0.910595	0.58892	0.176473	166.375	91.1489	2146.32	2244.33	2469.83	2148.62	2132.86	2082.42	2102.73
ENSMUSG00000026455	Klhl12	protein_coding	0.910618	0.535337	0.13792	154.901	73.1278	2309.19	2412.49	2052.69	2087.04	2077.07	2013.31	2085.6
ENSMUSG00000011877	Git1	protein_coding	0.910633	0.591824	0.179467	187.715	103.988	2553.24	2104.71	2317.43	2207.81	2079.73	2210.56	2094.23
ENSMUSG00000027522	Stx16	protein_coding	0.910797	0.676444	0.26491	505.904	353.338	3528.57	2570.99	2437.69	2683.75	2587.58	2869.87	2408.22
ENSMUSG00000030056	Isy1	protein_coding	0.910854	0.63004	0.214881	206.098	126.581	2516.06	2151.01	2434.27	2215.91	2132.86	2309.82	2155.33
ENSMUSG00000071662	Polr2g	protein_coding	0.910864	0.708763	0.312783	489.013	381.103	2948.33	2823.58	2807.86	2385.1	2833.64	2873.85	2631.6
ENSMUSG00000039195	1110008P14Rik	protein_coding	0.910872	0.687812	0.279572	265.434	192.675	2341.3	2634.24	2483.15	2352.91	2301.87	2407.1	2339.28
ENSMUSG00000026977	March7	protein_coding	0.910956	0.714906	0.319146	540.97	431.366	3147.17	2921.03	2733.92	2591.34	2836.48	2659.59	2978.42
ENSMUSG00000031605	Klhl2	protein_coding	0.911004	0.574555	0.164901	292.731	153.712	2789.55	2689.11	2010.18	2307.69	2388.99	2338.99	1974.12
ENSMUSG00000032288	Imp3	protein_coding	0.911025	0.720227	0.32603	590.599	488.108	3038.11	2899.18	3094.27	3053.79	2715.58	2795.89	2860.53
ENSMUSG00000005686	Ampd3	protein_coding	0.911028	0.600863	0.188459	203.298	115.26	2541.59	2233.24	2321.2	2028.92	2125.54	2130.22	2385.67
ENSMUSG00000029469	Ift81	protein_coding	0.911041	0.564684	0.158175	164.442	84.2495	2129.14	2508.86	2196.54	2103.02	2113.16	2134.81	2037.93
ENSMUSG00000055629	B4galnt4	protein_coding	0.9111	0.413751	0.0755991	140.106	46.1979	2290.38	2096.65	2309.83	1874.52	1931.4	2104.4	1974.12
ENSMUSG00000063236	1110038F14Rik	protein_coding	0.911157	0.631348	0.217347	288.241	178.299	2157.53	2759.63	2612.02	2070.6	2437.31	2337.19	2397.75
ENSMUSG00000036241	Ube2r2	protein_coding	0.91116	0.682959	0.274148	2279.02	2004.66	4763.2	5404.27	5069.61	4817.96	4451.82	5107.02	4697.69
ENSMUSG00000067365	Tmem128	protein_coding	0.911209	0.658472	0.248704	283.21	189.998	2276.04	2799.41	2449.62	2288.05	2331.04	2527.37	2211.49
ENSMUSG00000033159	Cnppd1	protein_coding	0.911467	0.550987	0.148032	207.169	101.635	2527.89	2272.55	2324.97	2257.84	2257.5	1862.7	2115.25
ENSMUSG00000031925	Maml2	protein_coding	0.911471	0.694457	0.288735	377.237	277.641	2453.41	2829.59	2749.75	2324.57	2654.92	2674.04	2365.8
ENSMUSG00000112099	Gm8960	processed_pseudogene	0.9115	0.671322	0.260487	306.015	210.315	2568.64	2316.46	2774.02	2362.2	2315.59	2216.71	2616.04
ENSMUSG00000028156	Eif4e	protein_coding	0.911548	0.694457	0.289838	489.784	360.916	3030.19	2416.25	3082.77	2948.76	2569.94	2440.63	2635.47
ENSMUSG00000030978	Rrm1	protein_coding	0.911705	0.641353	0.228205	298.246	189.79	2600.94	2491.16	2555.97	2555.46	2044.15	2517.98	2170.72
ENSMUSG00000028044	Cks1b	protein_coding	0.911813	0.491855	0.112519	188.285	77.9803	2443.04	2199.05	2369.17	1874.52	2105.61	2311.67	1920.53
ENSMUSG00000035776	Cd99l2	protein_coding	0.911916	0.703605	0.302328	413.926	313.509	2529.85	2972.84	2706.3	2691.26	2721.55	2356.84	2511.45
ENSMUSG00000075284	Wipf1	protein_coding	0.911971	0.454974	0.0933544	180.996	67.1762	1995.55	2739.48	2089.39	2127.74	2110.66	1916.42	2011.01
ENSMUSG00000020818	Mfsd11	protein_coding	0.91202	0.60013	0.187037	361.83	203.421	2398.61	3223.47	2209.41	2657.24	2374.31	2356.84	2003.37
ENSMUSG00000006010	Odr4	protein_coding	0.912058	0.710168	0.313675	673.875	520.277	3139.48	3410.42	2817.65	2869.77	2433.79	3180.47	3084.5
ENSMUSG00000039047	Pigk	protein_coding	0.912073	0.545259	0.144167	263.14	126.184	2445.12	2587.85	2422.2	2188.59	2366.9	1803.38	2316.95
ENSMUSG00000041966	Dcaf17	protein_coding	0.912095	0.639365	0.224851	251.516	157.627	2525.92	2698.64	2096.94	2262.94	2257.5	2220.79	2361.16
ENSMUSG00000020639	Pfn4	protein_coding	0.912202	0.588842	0.17626	229.255	123.775	2585.82	2125.7	2507.8	1966.65	2385.34	2106.79	2272.48
ENSMUSG00000061111	Mcrip1	protein_coding	0.912274	0.697303	0.293779	361.053	266.848	2703.6	2794.85	2458.08	2487.58	2251.28	2622.99	2583.2
ENSMUSG00000079641	Rpl39	protein_coding	0.91228	0.713091	0.31697	2297.94	1985.48	4360.08	4791.03	6116.45	4844.03	4655.04	4837	4656.35
ENSMUSG00000081406	Rps6-ps4	processed_pseudogene	0.912282	0.600806	0.187676	320.382	180.017	1976.35	2971.41	2643.95	2322.18	2497.5	2193.91	2262.32
ENSMUSG00000025190	Got1	protein_coding	0.912287	0.71445	0.318486	416.913	326.748	2884.24	2831.09	2511.06	2640.02	2603.45	2470.12	2677.55
ENSMUSG00000024065	Ehd3	protein_coding	0.912308	0.720142	0.325862	468.889	375.647	3022.26	2800.93	2652.97	2766.8	2654.92	2755.99	2540.25
ENSMUSG00000032601	Prkar2a	protein_coding	0.912413	0.701595	0.299672	432.793	324.461	2417.84	3043.43	2814.85	2754.08	2671.78	2502.19	2436.21
ENSMUSG00000022054	Nefm	protein_coding	0.912437	0.070118	0.00295554	185.696	13.6554	2411.46	2445.97	2121.47	1677.89	1986.92	1756.21	1751.16
ENSMUSG00000062014	Gmfb	protein_coding	0.9125	0.725665	0.331919	752.244	614.345	2899.16	3271.24	3522.81	3133.34	3285.46	2762.91	2979.55
ENSMUSG00000055541	Lair1	protein_coding	0.912542	0.621785	0.207617	194.887	115.771	2171.31	2444.13	2429.11	2053.65	2181.99	2150.61	2312.11
ENSMUSG00000034488	Edil3	protein_coding	0.912571	0.590141	0.17797	263.976	143.244	2157.53	2560.79	2690.15	2237.12	2223.83	2491.05	1933.21
ENSMUSG00000048747	E130114P18Rik	protein_coding	0.91266	0.652919	0.243635	451.311	295.452	2777.46	2453.3	3129.81	2077.24	2408.9	2806.78	2767.77
ENSMUSG00000029263	Pigg	protein_coding	0.912699	0.438043	0.0854261	163.968	57.2323	2662.08	1953.57	2111.78	1991.11	2066.33	2056.95	1945.41
ENSMUSG00000028053	Ash1l	protein_coding	0.912741	0.726234	0.334871	1454.61	1213.9	3745.09	4964.22	3626.76	3743.96	3774.52	4317.26	3485.27
ENSMUSG00000025607	Copg2	protein_coding	0.912748	0.682913	0.272747	343.579	241.507	2459.59	2888.92	2507.8	2171.73	2403.5	2578.11	2588.5
ENSMUSG00000054277	Arfgap3	protein_coding	0.912789	0.382174	0.0628131	161.253	47.0544	2268.79	2203.7	2374.58	1778.85	2149.63	1897.06	2005.93
ENSMUSG00000020604	Arsg	protein_coding	0.912807	0.602578	0.191224	223.956	126.704	2482.03	2597.89	2101.93	2396.39	2228.11	2106.79	2052.01
ENSMUSG00000015944	Castor2	protein_coding	0.912808	0.702841	0.301573	287.482	215.445	2645.59	2487.6	2453.01	2481.26	2403.5	2407.1	2285.87
ENSMUSG00000071042	Rasgrp3	protein_coding	0.912816	0.447381	0.0892987	149.883	53.581	2553.24	1992.24	2140.43	1974.98	2077.07	1977.54	1985
ENSMUSG00000013646	Sh3bp5l	protein_coding	0.912816	0.539139	0.140277	201.696	94.4587	2451.34	1942.26	2596.63	2185.81	2082.37	2004.65	2209.68
ENSMUSG00000063870	Chd4	protein_coding	0.9129	0.703801	0.302613	2109.11	1843	5003.77	4431.12	5222.77	4485.96	4657.17	4983.32	4201.6
ENSMUSG00000023971	Rrp36	protein_coding	0.912903	0.503685	0.120236	242.649	103.844	2959.69	1887.8	2258.98	2046.71	2277.92	2125.6	2131.58
ENSMUSG00000021639	Gtf2h2	protein_coding	0.912977	0.588842	0.176058	169.84	91.0129	2278.45	2427.47	2190.03	2010.42	2195.44	2204.35	2030.74
ENSMUSG00000036693	Nop14	protein_coding	0.913128	0.64447	0.233537	245.205	155.893	2623.4	2460.59	2250.91	2112.41	2468.58	2150.61	2318.56
ENSMUSG00000019960	Dusp6	protein_coding	0.913159	0.668096	0.256756	429.84	289.88	2160.31	3280.47	2719.43	2495.97	2492.43	2617.07	2532.07
ENSMUSG00000110275	Gm5905	processed_pseudogene	0.913174	0.721025	0.326781	483.419	384.196	2967.78	2559.09	3005.15	2838.25	2685.47	2650.86	2600.35
ENSMUSG00000038187	Btbd10	protein_coding	0.913257	0.591824	0.179611	242.088	131.088	2723.18	2027.54	2489.76	2343.54	2297.92	2018.99	2166.9
ENSMUSG00000018287	Spag7	protein_coding	0.913304	0.725227	0.33099	909.743	731.814	3933.98	2948.48	3420.59	2897.49	3011.58	3282.09	3616.51
ENSMUSG00000019471	Cdc37	protein_coding	0.913388	0.707636	0.309532	510.594	387.027	3027.02	2935.51	2707.76	2685.63	2502.54	2428.99	3119.17
ENSMUSG00000037771	Slc32a1	protein_coding	0.913457	0.548467	0.146066	169.49	80.8011	2184.83	2560.79	2104.41	2118.58	1973.82	2191.8	2047.36
ENSMUSG00000027618	Nfs1	protein_coding	0.913479	0.680809	0.27	347.829	241.628	2285.63	2954.23	2605.88	2489.69	2399.89	2622.99	2246.86
ENSMUSG00000061143	Maml3	protein_coding	0.913588	0.488157	0.109813	169.803	67.9399	2263.93	2500.04	2106.87	1885.78	1927.61	2116.27	2204.24
ENSMUSG00000040385	Ppp1ca	protein_coding	0.913637	0.72931	0.339097	1272.21	1054.35	4068.7	3991.6	3656.48	4193.55	3572.42	2953.54	3759.56
ENSMUSG00000029621	Arpc1a	protein_coding	0.913644	0.718706	0.322931	584.743	463.074	3069.6	2788.76	3139.91	3070.16	2584.38	2993.26	2596.41
ENSMUSG00000037503	Fam168b	protein_coding	0.913676	0.728628	0.336767	1599.78	1357.49	4334.25	3559.83	4965.19	4013.28	3706.25	4018.12	4298.74
ENSMUSG00000037013	Ss18	protein_coding	0.913809	0.681177	0.270601	614.57	426.393	2568.64	3522.2	2980.2	2247.54	2728.99	2639.18	3311.95
ENSMUSG00000025006	Sorbs1	protein_coding	0.913838	0.730399	0.340714	640.156	534.933	3072.74	3183.27	2989.42	3084.84	2837.91	2753.21	3030.77
ENSMUSG00000031799	Tpm4	protein_coding	0.913926	0.693357	0.287365	599.759	430.842	3408.01	2348.7	3207.4	2571.5	2614.49	3167.14	2683.85
ENSMUSG00000022120	Rnf219	protein_coding	0.914	0.608599	0.196388	185.2	105.481	2276.04	2289.51	2434.27	2130.76	2090.22	2338.99	2018.51
ENSMUSG00000040710	St8sia4	protein_coding	0.914253	0.509262	0.123657	162.772	69.7678	2339.03	2057.46	2427.39	2177.39	1973.82	1916.42	2115.25
ENSMUSG00000024044	Epb41l3	protein_coding	0.914314	0.607074	0.194707	228.494	129.136	2051.85	2416.25	2707.76	2324.57	2151.99	2072.38	2275.84
ENSMUSG00000074698	Csnk2a1	protein_coding	0.914391	0.73113	0.343047	1556.29	1300.7	5126.02	3869.09	3704.22	4475.3	3895.7	3905.33	3464.29
ENSMUSG00000002984	Tomm40	protein_coding	0.914485	0.729391	0.339311	494.895	401.447	2855.85	2841.56	2910.88	2950.46	2568.33	2755.99	2599.04
ENSMUSG00000031093	Dock11	protein_coding	0.914645	0.57276	0.163794	183.498	92.8081	2090.24	2403.04	2463.12	1962.41	2058.12	2287.39	2133.59
ENSMUSG00000074212	Dnajb14	protein_coding	0.914697	0.73113	0.344598	655.027	543.173	3254.8	2962.83	3087.88	3228.61	2914.97	2823.03	2782.26
ENSMUSG00000016624	Phf21b	protein_coding	0.914776	0.35717	0.0549698	153.971	40.6452	2551.3	1887.8	2236.61	1940.43	2041.31	1843.31	1985
ENSMUSG00000103762	Gm37861	TEC	0.914777	0.281569	0.0323368	226.304	45.1119	2589.61	2505.34	2099.44	1868.68	1677.89	2218.76	1913.98
ENSMUSG00000026427	Eif2d	protein_coding	0.914798	0.528165	0.133496	163.408	72.987	2271.21	2039.73	2501.26	2046.71	2186.5	1944.96	2058.9
ENSMUSG00000063049	Ing2	protein_coding	0.91481	0.623805	0.210013	238.874	140.576	2174.03	2820.57	2238.67	2218.59	2410.69	2174.74	2125.5
ENSMUSG00000022912	Pros1	protein_coding	0.914937	0.57273	0.163648	225.137	113.77	2682.04	2266.12	2252.94	2280.59	2132.86	1876.18	2320.17
ENSMUSG00000001156	Mxd1	protein_coding	0.915008	0.574555	0.164903	205.274	103.908	2266.36	2334.71	2514.31	1874.52	2204.28	2333.58	2100.61
ENSMUSG00000018585	Atox1	protein_coding	0.915071	0.725665	0.333917	515.707	406.684	2958.07	3137.22	2577.98	2752.26	2619.2	2587.17	2951.36
ENSMUSG00000035342	Lzts2	protein_coding	0.915102	0.708187	0.310983	453.186	339.969	2972.63	3011.15	2376.38	2555.46	2517.58	2562.89	2835.88
ENSMUSG00000032641	Gpr19	protein_coding	0.915178	0.687812	0.279531	321.266	225.043	2860.88	2496.49	2378.17	2359.88	2299.9	2681.23	2280.87
ENSMUSG00000041453	Rpl21	protein_coding	0.915183	0.73113	0.343849	2606.62	2225.53	5700.19	4193.86	6387.19	4744.78	5404.39	4500.04	5416.36
ENSMUSG00000030232	Aebp2	protein_coding	0.915263	0.638645	0.223935	266.467	162.869	2676.61	2063.23	2646.96	2457.85	2275.9	2189.69	2207.87
ENSMUSG00000020841	Cpd	protein_coding	0.915377	0.682913	0.27243	257.377	177.014	2453.41	2455.12	2519.17	2174.57	2175.18	2538.27	2344
ENSMUSG00000020097	Sgpl1	protein_coding	0.915422	0.723859	0.32943	443.208	345.956	2628.97	2828.09	2904.13	2693.13	2787.68	2351.51	2666.16
ENSMUSG00000033909	Usp36	protein_coding	0.915551	0.617043	0.203454	240.563	138.315	2716.08	2187.33	2378.17	2416.46	2245.02	2238.91	1971.34
ENSMUSG00000038628	Polr3k	protein_coding	0.91556	0.718136	0.321946	390.352	297.321	2694.65	2652.15	2768.33	2746.78	2277.92	2461.99	2664.89
ENSMUSG00000028106	Rprd2	protein_coding	0.915643	0.678301	0.267912	253.556	172.223	2585.82	2270.41	2530.46	2255.27	2161.35	2497.43	2290.84
ENSMUSG00000038650	Rnh1	protein_coding	0.915722	0.698503	0.296294	380.8	277.947	2614.08	3006.91	2404.78	2571.5	2697.56	2447.24	2312.11
ENSMUSG00000019731	Slc35e1	protein_coding	0.915824	0.419032	0.0778225	184.114	58.6263	2034.98	2597.89	2290.58	1949.4	1999.61	1789.7	2232.89
ENSMUSG00000097451	Rian	lncRNA	0.915831	0.603586	0.192332	192.861	106.889	2389.97	2492.94	2140.43	2326.96	2095.4	2174.74	1992.98
ENSMUSG00000024462	Gabbr1	protein_coding	0.915907	0.682959	0.273627	4110.4	3661.1	7489.05	6385.89	7322.33	6849.9	6445.16	6028.65	7028.46
ENSMUSG00000061130	Ppm1b	protein_coding	0.915961	0.736125	0.350232	821.462	682.21	3392.02	3220.8	3382.51	3609.35	2931.51	2875.17	3111.61
ENSMUSG00000023277	Twf2	protein_coding	0.916052	0.420763	0.0790038	169.086	54.1233	2535.73	2278.95	2021.9	1836.82	1983.69	1897.06	2215.1
ENSMUSG00000051351	Zfp46	protein_coding	0.91621	0.633899	0.219747	324.403	194.34	2925.49	2447.8	2363.74	2605.1	2044.15	2092.29	2552.44
ENSMUSG00000033938	Ndufb7	protein_coding	0.916316	0.73113	0.343111	1392.84	1205.65	3797.17	4601.5	3741.51	3950.58	3779.13	3644.09	3924.35
ENSMUSG00000037563	Rps16	protein_coding	0.916335	0.703801	0.302994	2774.99	2455.58	5744.69	6010.16	5130.2	5484.87	5247.39	5607.66	4762.57
ENSMUSG00000029076	Sdf4	protein_coding	0.916353	0.73113	0.343173	658.484	527.303	2859.21	3464.05	2976.24	2651.52	2730.48	3188.93	3068.14
ENSMUSG00000027177	Hipk3	protein_coding	0.91646	0.616156	0.202736	169.515	96.3876	2336.77	2340.73	2226.25	2221.26	2060.87	2010.45	2206.06
ENSMUSG00000019849	Prep	protein_coding	0.916667	0.557104	0.152315	149.082	70.7868	2422.07	2057.46	2256.97	2002.8	2100.53	2049.06	2081.24
ENSMUSG00000014846	Tppp3	protein_coding	0.916701	0.707636	0.310006	375.557	264.143	2545.48	3050.41	2392.43	2640.02	2127.99	2618.55	2504.51
ENSMUSG00000041141	Pnmal1	protein_coding	0.916715	0.504673	0.120945	184.389	76.0434	2283.24	1896.9	2667.92	2025.28	2149.63	2109.18	2003.37
ENSMUSG00000035139	Secisbp2	protein_coding	0.916739	0.53918	0.140356	154.767	69.8245	2352.54	2348.7	2084.29	1958.13	2197.66	2067.28	1968.55
ENSMUSG00000051223	Bzw1	protein_coding	0.916761	0.739561	0.35376	694.262	575.346	3148.71	3371.79	2944.4	2847.05	3036.95	3263.14	2789.48
ENSMUSG00000103038	Gm37124	TEC	0.916814	0.451011	0.0909627	185.429	64.3332	2218.91	2285.3	2486.46	2202.37	2052.58	1756.21	2028.32
ENSMUSG00000063063	Ctnna2	protein_coding	0.916864	0.73113	0.346437	521.11	422.996	3108.59	2640.77	2957.71	2801	2853.49	2621.51	2749.52
ENSMUSG00000031930	Wwp2	protein_coding	0.916979	0.550987	0.148081	136.167	63.3732	2208.58	2330.68	2135.74	2025.28	2077.07	2013.31	2030.74
ENSMUSG00000028657	Ppt1	protein_coding	0.91707	0.735335	0.349681	598.542	483.862	2758.35	3437.3	2834.33	2813.48	2981.96	2715.4	2893.05
ENSMUSG00000025646	Atrip	protein_coding	0.917096	0.440074	0.0862661	137.849	45.9518	2352.54	2146.02	2185.65	1856.53	2035.58	2079.93	1900.42
ENSMUSG00000055421	Pcdh9	protein_coding	0.917098	0.730399	0.340937	1286.99	1120.03	3909.76	3683.67	4176.46	3919.77	3790.63	3746.39	3407.93
ENSMUSG00000038453	Srcin1	protein_coding	0.917207	0.576132	0.16579	187.02	93.2049	1956.12	2519.38	2444.52	2073.93	2151.99	2196.01	2058.9
ENSMUSG00000050552	Lamtor4	protein_coding	0.917233	0.722948	0.328646	484.331	373.56	3283.16	2559.09	2663.45	2781.26	2700.57	2715.4	2504.51
ENSMUSG00000086290	Snhg12	lncRNA	0.91731	0.68303	0.275022	246.434	168.213	2463.69	2295.79	2591.99	2260.39	2507.57	2216.71	2183.93
ENSMUSG00000049804	Armcx4	protein_coding	0.917329	0.63232	0.218554	196.831	116.29	2457.53	2451.47	2138.09	2185.81	2060.87	2342.58	2106.93
ENSMUSG00000024959	Bad	protein_coding	0.917337	0.709044	0.312997	290.082	215.185	2553.24	2453.3	2596.63	2305.26	2334.87	2317.19	2602.98
ENSMUSG00000034371	Tkfc	protein_coding	0.91736	0.53494	0.136724	179.755	79.1825	1956.12	2352.67	2563.86	2057.08	1953.26	2062.14	2229.36
ENSMUSG00000021375	Kif13a	protein_coding	0.91743	0.73113	0.346039	367.301	293.587	2701.81	2576.06	2722.33	2504.31	2601.87	2432.33	2621.24
ENSMUSG00000113055	Gm48700	TEC	0.917475	0.560856	0.155025	206.575	98.4863	2674.8	2293.7	2094.44	2194.13	1942.51	2347.95	1976.87
ENSMUSG00000021756	Il6st	protein_coding	0.917534	0.687812	0.279817	481.015	331.206	2411.46	2978.54	3099.36	2244.95	2846.42	2925.05	2303.98
ENSMUSG00000024012	Mtch1	protein_coding	0.917535	0.73113	0.345344	1017	885.036	3352.58	3765.42	3639.35	3367.76	3439.33	3338.5	3520.09
ENSMUSG00000034958	Atcay	protein_coding	0.917557	0.527573	0.133224	144.57	62.631	2490.1	2115.29	2081.73	2036.11	1999.61	2074.9	2025.89
ENSMUSG00000020827	Mink1	protein_coding	0.91756	0.600806	0.1876	241.526	129.789	2013.91	2671.52	2551.22	2338.83	2325.27	1983.72	2153.38
ENSMUSG00000053470	Kdm3a	protein_coding	0.91761	0.699516	0.297409	229.243	163.794	2370.3	2429.33	2468.16	2196.89	2414.27	2244.87	2292.49
ENSMUSG00000047126	Cltc	protein_coding	0.917687	0.721755	0.327458	2096.85	1846.28	5039.66	5189.14	4386.06	4673.91	4665.66	4172.38	4833.29
ENSMUSG00000038712	Mindy1	protein_coding	0.917788	0.66859	0.257319	372.184	242.748	3269.75	2312.36	2298.33	2518.8	2225.97	2447.24	2576.56
ENSMUSG00000031848	Lsm4	protein_coding	0.917873	0.625827	0.211146	214.033	123.151	2541.59	2429.33	2181.25	2077.24	2348.17	1992.82	2313.72
ENSMUSG00000021597	Slf1	protein_coding	0.917883	0.348951	0.0520596	200.803	49.5047	2273.63	2508.86	2306.01	1958.13	1858.56	1716.61	2236.4
ENSMUSG00000100147	1700047M11Rik	lncRNA	0.917919	0.492303	0.113062	143.272	55.8727	2363.67	2287.4	2052.69	2021.61	2002.72	1884.74	2113.18
ENSMUSG00000038615	Nfe2l1	protein_coding	0.917939	0.739561	0.353769	612.903	497.596	3120.98	3206.1	2789.59	2655.34	2693.03	3102.27	3016.37
ENSMUSG00000053475	Tnfaip6	protein_coding	0.918062	0.638391	0.223506	291.044	173.44	2520.01	2429.33	2654.47	1931.22	2381.67	2603.68	2198.75
ENSMUSG00000064181	Rab3ip	protein_coding	0.918077	0.303036	0.0385483	207.187	43.19	2632.68	2155.96	2302.17	1856.53	1677.89	2157.27	1990.34
ENSMUSG00000042472	Zfp410	protein_coding	0.918092	0.455949	0.0937057	139.559	48.59	2341.3	2107.37	2244.81	2046.71	2095.4	1876.18	1889.78
ENSMUSG00000029227	Fip1l1	protein_coding	0.9182	0.741538	0.355659	502.873	407.726	2576.3	2955.67	3086.6	2722.89	2832.22	2691.25	2685.11
ENSMUSG00000063273	Naa15	protein_coding	0.918208	0.750787	0.36883	1016.4	833.111	3585.13	3164.37	3985.72	3497.26	2979.25	3904.26	2949.1
ENSMUSG00000037720	Tmem33	protein_coding	0.918283	0.748542	0.365044	891.97	745.213	3244.31	3953.72	3039	3347.91	3354.97	3042.55	3163.14
ENSMUSG00000062760	Shisal1	protein_coding	0.918363	0.660874	0.250926	235.389	150.505	2174.03	2263.96	2786.76	2218.59	2259.56	2277.89	2287.53
ENSMUSG00000031207	Msn	protein_coding	0.91849	0.502273	0.119615	181.467	72.9549	2266.36	2469.65	2232.48	2168.88	1915.94	2234.92	1827.59
ENSMUSG00000034118	Tpst1	protein_coding	0.918591	0.586472	0.173323	213.911	108.24	2357.01	2524.62	2286.69	1974.98	2305.81	2347.95	1900.42
ENSMUSG00000039671	Zmynd8	protein_coding	0.918602	0.7489	0.365594	688.716	577.361	3396.39	3120.84	2921.65	2989.17	3035.62	3147.67	2785.88
ENSMUSG00000096910	Zfp955b	protein_coding	0.918622	0.521986	0.130639	171.376	72.3806	2132.03	2570.99	2158.86	1843.61	2144.88	2084.91	2123.47
ENSMUSG00000035152	Ap2b1	protein_coding	0.918641	0.726542	0.335467	747.924	572.912	3699.56	3418.11	2468.16	2955.53	2924.63	3290.36	2749.52
ENSMUSG00000048874	Phf3	protein_coding	0.918654	0.746955	0.363282	609.751	502.498	3399.3	2918.13	2769.75	2938.58	2803.58	2938.03	2841.77
ENSMUSG00000021131	Erh	protein_coding	0.918737	0.712005	0.315656	606.071	446.767	3674.61	2385.84	2912.23	2653.43	2776.06	3072.53	2657.26
ENSMUSG00000035686	Thrsp	protein_coding	0.918829	0.742564	0.357102	1044.77	852.888	3286.13	4113.67	3443.07	3150.97	3372.2	2909.39	4002.78
ENSMUSG00000022678	Nde1	protein_coding	0.918871	0.722558	0.328008	345.953	261.38	2839.01	2383.91	2645.45	2460	2414.27	2388.28	2657.26
ENSMUSG00000026491	Ahctf1	protein_coding	0.918907	0.60013	0.183283	161.718	84.7336	2419.96	2068.94	2332.46	2145.68	2103.07	2141.62	1995.6
ENSMUSG00000040054	Baz2a	protein_coding	0.919019	0.626451	0.211484	199.555	113.8	2608.46	2199.05	2244.81	2160.27	2071.73	2049.06	2376.54
ENSMUSG00000028729	Ebna1bp2	protein_coding	0.919042	0.646599	0.235547	366.357	224.166	2126.23	2753.45	3002.54	2073.93	2477.14	2711.15	2302.35
ENSMUSG00000003458	Ncstn	protein_coding	0.919157	0.474491	0.103819	158.023	57.7399	2336.77	2071.78	2392.43	1949.4	1915.94	2238.91	1886.13
ENSMUSG00000010277	2610507B11Rik	protein_coding	0.919177	0.746422	0.362119	1097.85	950.187	4008.92	3489.4	3563.44	3506.19	3231.37	3625.23	3636.02
ENSMUSG00000030035	Wbp1	protein_coding	0.919212	0.711994	0.315391	289.847	212.854	2477.97	2776.54	2317.43	2378.27	2355.7	2491.05	2334.53
ENSMUSG00000046721	Rpl14-ps1	processed_pseudogene	0.919216	0.694457	0.289344	367.757	255.917	2339.03	2697.06	2924.33	2733.95	2428.5	2517.98	2149.47
ENSMUSG00000009681	Bcr	protein_coding	0.919225	0.750787	0.369016	545.939	449.31	2707.18	3075.42	3041.59	2781.26	2612.92	2835.16	2955.89
ENSMUSG00000007682	Dio2	protein_coding	0.919226	0.740657	0.354955	2394.22	2085.42	4730.53	6036.52	4839.73	4850.54	5018.67	4187.99	5369.69
ENSMUSG00000069729	Arid1b	protein_coding	0.919231	0.751195	0.369728	566.884	461.915	3022.26	2884.52	3022.12	2495.97	2849.25	3087.43	2807.43
ENSMUSG00000025591	Tma16	protein_coding	0.919231	0.63004	0.21529	169.383	97.8131	2292.75	2170.6	2427.39	2231.87	2168.3	2097.17	2023.44
ENSMUSG00000039830	Olig2	protein_coding	0.919317	0.751195	0.369977	794.742	671.008	3058.61	3602.2	3212.36	2969.03	3038.28	3088.67	3395.78
ENSMUSG00000025374	Nabp2	protein_coding	0.919508	0.669298	0.257922	336.322	216.753	2999.94	2082.97	2634.88	2350.57	2539.05	2452.18	2232.89
ENSMUSG00000022160	Mettl3	protein_coding	0.919541	0.44423	0.0874956	209.299	68.5583	2555.17	2467.84	2068.73	2099.86	2175.18	2069.84	1729.38
ENSMUSG00000015994	Fnta	protein_coding	0.919606	0.751195	0.370422	883.734	733.341	3631.42	3719.17	2846.78	3373.86	3309.15	3008.5	3150.32
ENSMUSG00000022204	Ngdn	protein_coding	0.91962	0.675515	0.263683	187.09	122.292	2259.04	2285.3	2463.12	2247.54	2103.07	2228.89	2196.91
ENSMUSG00000024810	Il33	protein_coding	0.919645	0.751934	0.371126	819.696	697.223	3128.7	3589.76	3260.38	3280.11	3302.93	3157.41	2897.67
ENSMUSG00000021969	Zdhhc20	protein_coding	0.919663	0.73113	0.346026	508.925	396.575	2805	3080.96	2776.85	2861.05	2490.74	3021.15	2433.29
ENSMUSG00000032316	Clk3	protein_coding	0.919685	0.647352	0.238385	199.096	122.557	2126.23	2312.36	2602.8	2218.59	2175.18	2266.37	2119.37
ENSMUSG00000001016	Ilf2	protein_coding	0.919792	0.717295	0.321312	533.214	395.583	2928.76	2453.3	3330.89	2909.54	2470.3	2970.26	2452.15
ENSMUSG00000024350	Dnajc18	protein_coding	0.919904	0.73871	0.352796	575.844	454.911	3245.81	2844.54	2864.66	2761.36	2870.39	2430.66	3119.17
ENSMUSG00000062981	Mrpl42	protein_coding	0.919906	0.751195	0.369363	1012.63	869.365	3311.34	3433.47	3983.53	3176.48	3373.43	3537.97	3489.26
ENSMUSG00000075465	Gm10837	lncRNA	0.920046	0.718634	0.322738	277.312	205.084	2543.53	2466.03	2527.24	2168.88	2405.3	2432.33	2472.19
ENSMUSG00000017264	Exosc10	protein_coding	0.920119	0.640303	0.226071	321.546	190.022	2151.95	2767.33	2771.17	2573.49	2247.11	1971.25	2482.1
ENSMUSG00000032549	Rab6b	protein_coding	0.920136	0.73113	0.345013	498.98	395.77	3083.68	2850.5	2678.33	2640.02	2878.8	2855.24	2455.03
ENSMUSG00000040848	Sft2d2	protein_coding	0.920167	0.751195	0.370464	498.187	410.264	2747.85	2744.15	3115.89	2824.12	2627.02	2711.15	2783.47
ENSMUSG00000009927	Rps25	protein_coding	0.920221	0.693357	0.287386	3610.74	3235.27	6742.82	6253.01	6610.05	6593.27	6245.41	6156.2	5524.64
ENSMUSG00000015747	Vps45	protein_coding	0.920221	0.567796	0.160014	176.361	83.3445	2354.77	2414.37	2165.65	1987.14	1931.4	2351.51	2023.44
ENSMUSG00000037210	Fam193a	protein_coding	0.92029	0.73113	0.34238	331.019	255.243	2701.81	2640.77	2469.83	2455.7	2325.27	2646.49	2443.48
ENSMUSG00000022295	Atp6v1c1	protein_coding	0.920367	0.719166	0.324494	381.386	283.447	2716.08	2661.86	2694.57	2888.86	2273.87	2344.37	2518.35
ENSMUSG00000026048	Ercc5	protein_coding	0.92041	0.623805	0.210005	187.375	105.115	2218.91	2444.13	2345.45	2080.52	2103.07	1989.81	2381.12
ENSMUSG00000003778	Brd8	protein_coding	0.920452	0.730399	0.341176	741.911	569.222	3438.39	2420	3689.48	3055.43	2954.79	3121.97	2778.65
ENSMUSG00000045302	Preb	protein_coding	0.920458	0.716211	0.320369	258.337	189.864	2604.7	2289.51	2520.79	2434.04	2344.39	2277.89	2318.56
ENSMUSG00000058569	Tmed9	protein_coding	0.920468	0.7489	0.365697	1809.8	1572.92	4789.53	3770.27	5044.32	4068.67	4185.06	4524.36	4294.22
ENSMUSG00000020850	Prpf8	protein_coding	0.920482	0.753584	0.373471	613.697	506.695	3055.47	3137.22	2939.06	2601.18	3166.33	2802.7	2949.1
ENSMUSG00000024855	Pacs1	protein_coding	0.920489	0.387686	0.0649197	147.549	39.8985	1951.94	2445.97	2288.64	1962.41	1963.68	2056.95	1788.97
ENSMUSG00000028057	Rit1	protein_coding	0.920542	0.694457	0.289241	224.824	154.752	2471.87	2324.61	2442.82	2305.26	2383.51	2279.8	2087.77
ENSMUSG00000068036	Afdn	protein_coding	0.920569	0.752706	0.37263	596.556	492.468	3137.95	2838.57	3076.36	2947.07	2850.67	3060.07	2581.88
ENSMUSG00000023015	Racgap1	protein_coding	0.920581	0.566137	0.159305	192.513	90.5657	2174.03	2015.03	2733.92	2154.47	2055.36	1964.86	2250.32
ENSMUSG00000023132	Gzma	protein_coding	0.920667	0.295234	0.0359349	242.303	46.9876	2187.5	2863.86	2183.46	1998.94	2213.03	1789.7	1677.89
ENSMUSG00000071711	Mpst	protein_coding	0.920685	0.689363	0.283353	236.598	160.27	2241.71	2658.63	2378.17	2373.7	2372.46	2218.76	2145.53
ENSMUSG00000028649	Macf1	protein_coding	0.920689	0.725665	0.333095	2416.17	2147.65	5237.77	5743.32	4709.26	4666.02	4936.29	5230	4894.19
ENSMUSG00000032382	Snx1	protein_coding	0.920707	0.682959	0.273874	280.774	186.034	2716.08	2553.96	2248.88	2223.93	2372.46	2584.16	2111.11
ENSMUSG00000044033	Ccdc141	protein_coding	0.920758	0.740657	0.354896	315.254	248.256	2606.58	2619.45	2511.06	2412.03	2593.94	2428.99	2393.23
ENSMUSG00000019943	Atp2b1	protein_coding	0.920852	0.760442	0.383475	1226.9	1043.51	4214.69	4014.01	3295.77	4063.14	3416.23	3682.77	3300.6
ENSMUSG00000027569	Mrgbp	protein_coding	0.920883	0.57812	0.166665	190.87	92.0707	2570.56	2268.27	2163.4	1906.89	2372.46	2021.81	2083.43
ENSMUSG00000028059	Arhgef2	protein_coding	0.920915	0.730464	0.341487	445.198	339.885	3139.48	2462.4	2729.58	2781.26	2765.84	2457.09	2456.47
ENSMUSG00000020496	Rnf187	protein_coding	0.920965	0.759488	0.380084	780.093	654.964	3205.12	2907.94	3683.8	3030.73	3012.92	3286.82	3077.97
ENSMUSG00000029053	Prkcz	protein_coding	0.921041	0.274329	0.0304148	210.619	37.136	2599.06	2562.5	1677.89	1949.4	1886.69	2021.81	1913.98
ENSMUSG00000027309	4930402H24Rik	protein_coding	0.921128	0.748981	0.365832	3005.3	2629.11	6732.27	5092.27	5802.49	5040.9	5295.73	4954.74	6560.78
ENSMUSG00000037957	Wdr20	protein_coding	0.921142	0.692144	0.286264	253.145	172.378	2224.03	2436.75	2703.37	2451.4	2325.27	2289.28	2145.53
ENSMUSG00000097383	1500026H17Rik	lncRNA	0.921168	0.590779	0.178947	181.376	91.2414	2205.97	2326.64	2437.69	1862.69	2251.28	2137.09	2145.53
ENSMUSG00000063919	Srrm4	protein_coding	0.921209	0.301724	0.0380593	191.011	37.894	2182.14	2642.4	2152.01	2087.04	1863.5	1677.89	2003.37
ENSMUSG00000005803	Sqor	protein_coding	0.921273	0.705044	0.304559	214.86	151.724	2428.4	2408.72	2347.29	2226.58	2151.99	2291.16	2371.95
ENSMUSG00000013973	Dedd	protein_coding	0.921279	0.688461	0.282376	244.351	164.304	2226.58	2447.8	2648.47	2234.5	2123.09	2326.33	2452.15
ENSMUSG00000022360	Atad2	protein_coding	0.921294	0.617043	0.203973	194.913	106.676	2285.63	2130.84	2599.72	2171.73	1942.51	2277.89	2191.38
ENSMUSG00000015165	Hnrnpl	protein_coding	0.921309	0.751934	0.371501	546.885	444.405	3020.67	2604.55	3186.27	2900.94	2628.58	2743.47	2883.8
ENSMUSG00000020400	Tnip1	protein_coding	0.921364	0.535337	0.137535	134.189	57.0095	2021.04	2338.73	2276.89	2053.65	1983.69	2021.81	2005.93
ENSMUSG00000028136	Snx27	protein_coding	0.921376	0.750565	0.367545	803.163	641.6	2938.56	3959.65	2957.71	2989.17	3440.54	2701.23	3167.4
ENSMUSG00000028668	Eloa	protein_coding	0.921406	0.687812	0.280643	224.899	150.597	2254.12	2657.01	2296.4	2136.77	2295.94	2358.61	2239.9
ENSMUSG00000057604	Lmcd1	protein_coding	0.921581	0.72931	0.33896	351.625	266.42	2309.19	2871.26	2698.97	2555.46	2492.43	2403.7	2515.59
ENSMUSG00000105388	Rpl36a-ps2	processed_pseudogene	0.921633	0.750589	0.367814	1118.88	924.37	3186.91	3374.37	4522.48	3485.34	3097.62	3566.07	3705.77
ENSMUSG00000031342	Gpm6b	protein_coding	0.921637	0.659945	0.249765	19918.7	18012.2	21467	26599.5	21388.3	22197.6	21527	19632.9	21582.9
ENSMUSG00000024604	Rbm22	protein_coding	0.921717	0.688461	0.281638	206.759	138.589	2297.47	2231	2581.1	2285.57	2172.89	2179.04	2292.49
ENSMUSG00000055660	Mettl4	protein_coding	0.921766	0.694457	0.289761	186.851	127.966	2323.07	2391.6	2300.25	2262.94	2228.11	2176.89	2166.9
ENSMUSG00000109336	Samd4b	protein_coding	0.921783	0.759772	0.381727	784.691	675.795	3215.7	3348.47	3283.6	3347.91	2898.33	3140.34	3132.09
ENSMUSG00000035726	Supt16	protein_coding	0.921798	0.721025	0.326851	367.064	270.798	2445.12	2368.39	3109.54	2481.26	2512.58	2442.29	2564.55
ENSMUSG00000028914	Casp9	protein_coding	0.921825	0.621785	0.207116	158.55	87.2727	2108.5	2266.12	2434.27	2118.58	2147.26	2141.62	2008.48
ENSMUSG00000049119	Fam110b	protein_coding	0.921888	0.742261	0.356627	427.369	333.355	2966.17	2652.15	2663.45	2409.8	2815.07	2757.38	2423.02
ENSMUSG00000001366	Fbxo9	protein_coding	0.92199	0.713652	0.31804	321.895	232.426	2803.29	2574.37	2369.17	2180.21	2563.49	2365.66	2567.22
ENSMUSG00000052229	Gpr17	protein_coding	0.922019	0.680809	0.269969	252.198	163.824	2343.55	2708.14	2315.53	2032.53	2359.45	2457.09	2258.9
ENSMUSG00000025933	Tmem14a	protein_coding	0.922098	0.719043	0.323735	425.212	310.341	2419.96	3035.04	2786.76	2809.92	2515.92	2210.56	2685.11
ENSMUSG00000028062	Lamtor2	protein_coding	0.922241	0.759772	0.382124	1019.87	883.203	3983.56	3527.23	3243.2	3441.92	3346.34	3395.42	3473.29
ENSMUSG00000035847	Ids	protein_coding	0.922257	0.756875	0.377338	608.831	498.111	2765.32	3347.17	2976.24	3005.86	2733.45	3076.26	2659.81
ENSMUSG00000074622	Mafb	protein_coding	0.922283	0.692144	0.286222	286.675	193.21	2182.14	2574.37	2771.17	2205.09	2571.55	2228.89	2365.8
ENSMUSG00000026234	Ncl	protein_coding	0.922355	0.700308	0.298317	2174.55	1960.05	4960.37	5025.61	4903.08	4746.09	4661.42	4795.27	4673.96
ENSMUSG00000031918	Mtmr2	protein_coding	0.92243	0.653235	0.244112	221.928	134.686	2705.39	2133.39	2321.2	2028.92	2307.77	2252.74	2280.87
ENSMUSG00000020079	Supv3l1	protein_coding	0.922437	0.562308	0.156001	240.834	109.452	2604.7	2685.92	1840.74	1979.07	2219.52	2157.27	2267.41
ENSMUSG00000040269	Mrps28	protein_coding	0.92244	0.693099	0.286912	212.304	143.006	2492.12	2376.18	2294.46	2239.74	2127.99	2161.68	2420.08
ENSMUSG00000020988	L2hgdh	protein_coding	0.922601	0.570922	0.162256	144.758	67.453	2216.34	2194.38	2328.72	2090.27	1973.82	1923.8	2172.62
ENSMUSG00000027770	Dhx36	protein_coding	0.922696	0.763525	0.386785	671.178	558.219	2895.85	3227.47	3245.66	3242.71	2694.54	2809.5	3080.15
ENSMUSG00000066568	Lsm14a	protein_coding	0.922728	0.730388	0.340145	557.067	418.722	2758.35	2817.56	3286.03	2449.24	2458.23	3325.63	2668.7
ENSMUSG00000029833	Trim24	protein_coding	0.922793	0.607393	0.195417	256.006	134.919	2332.22	2165.75	2838.49	2275.58	2529.18	2024.61	1945.41
ENSMUSG00000000416	Cttnbp2	protein_coding	0.923164	0.707636	0.309245	347.529	244.565	2701.81	2909.4	2222.07	2481.26	2208.67	2615.58	2470.76
ENSMUSG00000030536	Iqgap1	protein_coding	0.923225	0.645774	0.234429	320.054	188.339	1995.55	3055.98	2532.06	2221.26	2249.2	2611.13	2241.64
ENSMUSG00000038506	Dcun1d2	protein_coding	0.923254	0.675702	0.264015	217.976	138.425	2385.63	2224.26	2570.15	2207.81	2289.97	2016.16	2378.07
ENSMUSG00000001924	Uba1	protein_coding	0.923264	0.766764	0.390189	1174.72	1013.16	4394.87	3441.13	3490.11	3587.38	3434.48	3686.07	3622.37
ENSMUSG00000039716	Dock3	protein_coding	0.923308	0.682959	0.273429	252.648	163.577	2662.08	2464.22	2244.81	2073.93	2179.73	2293.04	2549.74
ENSMUSG00000029017	Pmpcb	protein_coding	0.92335	0.767793	0.392215	906.96	777.903	3377.45	3652.92	3300.63	3422.35	3351.27	2894.96	3403.88
ENSMUSG00000002222	Rmnd5a	protein_coding	0.923433	0.746422	0.361592	422.491	329.693	2457.53	3086.48	2684.25	2653.43	2552.13	2743.47	2456.47
ENSMUSG00000026360	Rgs2	protein_coding	0.923517	0.725227	0.331266	314.837	231.124	2361.45	2859.42	2478.17	2626.51	2281.96	2435.66	2337.7
ENSMUSG00000024665	Fads2	protein_coding	0.923522	0.66859	0.257312	6301.29	5723.35	8896.22	9740.27	9430.72	8586.51	8799.76	8314.6	9327.43
ENSMUSG00000091625	Lsm5	protein_coding	0.923591	0.437789	0.0852204	157.093	47.8834	2208.58	2244.33	2367.37	1755.58	2092.81	2092.29	1889.78
ENSMUSG00000031585	Gtf2e2	protein_coding	0.923672	0.63004	0.215399	189.358	104.96	2234.18	2602.88	2142.76	2053.65	2023.9	2353.29	2135.59
ENSMUSG00000007610	Gtpbp3	protein_coding	0.923769	0.300246	0.0375385	137.078	25.8052	2251.65	2312.36	2116.64	1843.61	1891.07	2032.9	1741.16
ENSMUSG00000093904	Tomm20	protein_coding	0.923841	0.725665	0.333518	292.599	215.025	2463.69	2505.34	2645.45	2312.54	2598.71	2455.46	2174.52
ENSMUSG00000102331	Gm19938	lncRNA	0.923863	0.287429	0.0338865	138.613	24.638	1896.89	2372.29	2339.9	1911.92	1747.5	1912.65	1951.34
ENSMUSG00000058624	Gda	protein_coding	0.923938	0.382174	0.0629376	208.376	52.5219	2309.19	2318.5	2509.43	1874.52	1677.89	1998.78	2232.89
ENSMUSG00000051510	Mafg	protein_coding	0.924016	0.753764	0.374004	510.684	406.436	2835.63	3264.63	2532.06	2708.06	2637.92	2936.74	2630.31
ENSMUSG00000066640	Fbxl18	protein_coding	0.924076	0.64447	0.233347	261.404	152.13	2877.59	2235.47	2248.88	2060.5	2451.29	2427.32	2033.15
ENSMUSG00000002107	Celf2	protein_coding	0.924083	0.725665	0.333423	4044.66	3636.29	7088.57	7536.6	6363	6696.08	5808.51	7043.29	6695.07
ENSMUSG00000103653	Gstp-ps	processed_pseudogene	0.924098	0.745681	0.360788	607.42	477.58	2484.05	3292.3	3261.61	2843.53	2677.87	3098.57	2733.59
ENSMUSG00000059495	Arhgef12	protein_coding	0.924114	0.767793	0.392271	1420.03	1227.22	3975.54	4761.07	3483.08	3758.28	3951.13	3658.48	4035.27
ENSMUSG00000034781	Gna11	protein_coding	0.924149	0.762747	0.385806	847.363	686.443	2850.81	4003.4	3178.79	2715.49	3188.12	3323.29	3329.45
ENSMUSG00000042675	Ypel3	protein_coding	0.924258	0.743384	0.358541	581.201	447.135	2599.06	2617.8	3667.88	2836.49	2739.37	2977.94	2616.04
ENSMUSG00000024121	Atp6v0c	protein_coding	0.924295	0.585495	0.171259	144.798	68.6727	2187.5	2318.5	2234.55	1911.92	2193.22	2016.16	2052.01
ENSMUSG00000021707	Dhfr	protein_coding	0.924323	0.631368	0.21758	175.555	97.5952	2154.75	2442.29	2328.72	2028.92	2044.15	2347.95	2065.7
ENSMUSG00000025369	Smarcc2	protein_coding	0.924504	0.759961	0.382747	1104.1	966.787	3713.39	3598.47	3783.1	3500.24	3790.63	3573.91	3215.06
ENSMUSG00000013662	Atad1	protein_coding	0.924506	0.77068	0.394691	762.356	637.407	2905.76	3446.23	3384.89	2759.54	2990.06	3223.8	3315.05
ENSMUSG00000020770	Unk	protein_coding	0.924507	0.623528	0.209301	223.499	120.629	2354.77	2771.94	1972.94	2080.52	2277.92	2067.28	2310.49
ENSMUSG00000031422	Morf4l2	protein_coding	0.924533	0.633929	0.21992	212.505	118.602	2402.91	2602.88	2114.21	2199.63	2416.06	1955.05	2102.73
ENSMUSG00000034064	Poglut1	protein_coding	0.924547	0.758825	0.379364	313.695	251.292	2525.92	2536.76	2664.94	2487.58	2440.82	2538.27	2388.7
ENSMUSG00000022983	Scaf4	protein_coding	0.924573	0.60013	0.185732	150.6	74.9405	2071.39	2372.29	2311.73	2032.53	1946.13	2143.88	2139.59
ENSMUSG00000036712	Cyld	protein_coding	0.924885	0.676444	0.264724	213.268	134.06	2482.03	2107.37	2538.47	2288.05	2327.2	2054.33	2198.75
ENSMUSG00000021696	Elovl7	protein_coding	0.924966	0.60013	0.18428	153.832	75.7664	2318.46	2163.32	2315.53	1944.94	2179.73	1944.96	2176.41
ENSMUSG00000082193	Rpl5-ps1	processed_pseudogene	0.925078	0.515333	0.126052	140.668	54.2137	2430.5	2246.54	1976.18	2087.04	1923.77	1931.01	2063.44
ENSMUSG00000021012	Zc3h14	protein_coding	0.925092	0.729616	0.339599	268.533	197.915	2372.5	2374.24	2717.97	2414.25	2208.67	2422.3	2387.19
ENSMUSG00000064357	mt-Atp6	protein_coding	0.925107	0.766928	0.39037	1389.06	1223.8	3966.17	4386.77	3786.46	3982.68	3499.65	3835.44	4062.1
ENSMUSG00000029550	Sppl3	protein_coding	0.925107	0.750135	0.366537	314.435	244.421	2576.3	2716.01	2430.83	2573.49	2396.27	2510.11	2313.72
ENSMUSG00000096199	Ptrhd1	protein_coding	0.925161	0.755447	0.375263	403.794	318.218	2488.09	2952.8	2716.52	2382.83	2563.49	2758.76	2613.44
ENSMUSG00000036054	Sugp2	protein_coding	0.925179	0.64706	0.236459	161.939	94.0052	2396.45	2360.56	2066.09	2160.27	2135.28	2077.42	2123.47
ENSMUSG00000022629	Kif21a	protein_coding	0.925206	0.770018	0.39391	503.919	413.928	3105.48	2948.48	2567.01	2666.75	2835.06	2709.74	2759.27
ENSMUSG00000005698	Ctcf	protein_coding	0.925258	0.755217	0.374956	495.277	390.72	3302.46	2462.4	2779.69	2744.95	2705.09	2773.96	2596.41
ENSMUSG00000089911	Mfsd14a	protein_coding	0.925275	0.726542	0.335359	323.557	236.128	2516.06	2514.13	2742.57	2118.58	2489.05	2628.89	2452.15
ENSMUSG00000037058	Paip2	protein_coding	0.925283	0.77135	0.396914	1210.04	1053.78	3976.88	3490.67	4014.13	3425.37	3896.83	3854.85	3344.83
ENSMUSG00000064358	mt-Co3	protein_coding	0.925309	0.77313	0.404435	844.395	724.444	3066.47	3638.11	3368.15	3075.06	3467.16	3036.27	3210.85
ENSMUSG00000024571	Gm16286	protein_coding	0.925334	0.703801	0.30257	350.331	239.243	2236.69	2645.66	2963.02	2636.17	2110.66	2408.8	2549.74
ENSMUSG00000031728	Zfp821	protein_coding	0.925396	0.520873	0.129403	187.061	72.9021	2447.2	2153.49	2394.2	2202.37	1777.17	1931.01	2209.68
ENSMUSG00000001036	Epn2	protein_coding	0.925507	0.766616	0.390016	518.91	421.26	2894.2	3226.14	2557.55	2792.04	2803.58	2596.19	2821.69
ENSMUSG00000061589	Dot1l	protein_coding	0.925517	0.746479	0.362561	459.513	352.852	3004.73	2360.56	3018.21	2881.93	2585.98	2621.51	2462.21
ENSMUSG00000020677	Ddx52	protein_coding	0.925518	0.687812	0.27983	250.933	162.312	2486.07	2360.56	2540.07	2115.5	2611.34	2270.23	2058.9
ENSMUSG00000027016	Zfp385b	protein_coding	0.925527	0.557104	0.15244	147.089	63.9245	2176.75	2253.11	2324.97	2218.59	2038.46	1880.5	1951.34
ENSMUSG00000030204	Ddx47	protein_coding	0.925606	0.64447	0.232498	169.469	96.9169	2368.1	2170.6	2356.46	1970.84	2140.1	2285.5	2094.23
ENSMUSG00000026142	Rhbdd1	protein_coding	0.925611	0.600992	0.189607	186.119	93.2603	2560.96	1985.49	2378.17	2210.52	2172.89	2143.88	1920.53
ENSMUSG00000060519	Tor3a	protein_coding	0.92567	0.622094	0.207947	182.349	97.2154	1956.12	2462.4	2476.5	2127.74	2113.16	2222.83	2058.9
ENSMUSG00000028756	Pink1	protein_coding	0.92569	0.763534	0.3875	1053.15	932.819	3559.74	3775.12	3565.75	3626.87	3473.19	3325.63	3488.27
ENSMUSG00000026434	Nucks1	protein_coding	0.925761	0.772181	0.400251	1676.38	1455.25	5204.67	4235.47	3687.21	3998	4082.14	4453.31	3976.71
ENSMUSG00000034940	Synrg	protein_coding	0.925807	0.772181	0.400256	699.993	580.194	2784.38	3651.69	3015.6	2820.58	3128.89	2956.12	3071.42
ENSMUSG00000066036	Ubr4	protein_coding	0.925835	0.756875	0.37745	664.589	521.845	3724.43	2988.5	2543.26	2728.43	3221.23	2898.9	2767.77
ENSMUSG00000038456	Dennd2a	protein_coding	0.925887	0.746689	0.362806	363.344	278.175	2872.59	2553.96	2540.07	2302.82	2527.53	2415.57	2772.61
ENSMUSG00000018293	Pfn1	protein_coding	0.925912	0.693099	0.287039	195.193	127.979	2244.2	2440.45	2374.58	2039.67	2232.37	2335.39	2202.41
ENSMUSG00000001173	Ocrl	protein_coding	0.925919	0.736791	0.350844	344.482	257.798	2820.36	2677.93	2360.11	2336.47	2463.42	2737.88	2334.53
ENSMUSG00000036766	Dner	protein_coding	0.925988	0.77135	0.397334	702.592	575.649	3451.36	3118.1	2924.33	2636.17	2990.06	2847.22	3434.17
ENSMUSG00000024150	Mcfd2	protein_coding	0.926012	0.756875	0.377519	387.052	304.43	2606.58	2723.86	2766.91	2717.34	2285.97	2499.02	2702.64
ENSMUSG00000014606	Slc25a11	protein_coding	0.926044	0.772181	0.399468	468.533	386.654	2651.1	2951.36	2875.6	2841.77	2553.76	2588.68	2799.07
ENSMUSG00000056938	Acbd4	protein_coding	0.926113	0.6945	0.289994	217.33	143.234	2698.23	2266.12	2174.61	2273.06	2151.99	2260.55	2287.53
ENSMUSG00000028639	Ybx1	protein_coding	0.926234	0.771928	0.398328	2200.32	1939.11	4967.82	4191.54	5783.82	4808.83	4327.33	5029.55	4606.95
ENSMUSG00000022858	Tra2b	protein_coding	0.926331	0.773876	0.407374	1406.85	1181.26	4783.26	3004.09	4323.67	3819.58	3807.86	3852.7	3699.98
ENSMUSG00000058006	Mdn1	protein_coding	0.926431	0.706503	0.306146	296.888	202.565	2703.6	2163.32	2709.22	2405.35	2289.97	2584.16	2163.07
ENSMUSG00000028889	Yrdc	protein_coding	0.926449	0.671455	0.260937	197.547	121.449	2200.74	2170.6	2649.97	2345.89	2127.99	2132.52	2149.47
ENSMUSG00000030019	Fbxl14	protein_coding	0.926671	0.73113	0.34644	272.968	201.46	2510.11	2494.72	2509.43	2118.58	2396.27	2450.53	2472.19
ENSMUSG00000045896	Paip2b	protein_coding	0.926705	0.60013	0.186662	157.029	76.8379	2363.67	1953.57	2430.83	2036.11	2052.58	2064.72	2149.47
ENSMUSG00000047368	Abhd17b	protein_coding	0.926808	0.774053	0.408036	1029.08	898.546	3383.29	3728.93	3692.88	3248.97	3202.16	3703.67	3567.5
ENSMUSG00000049439	Cyp20a1	protein_coding	0.926959	0.742261	0.356767	411.727	309.847	2948.33	2444.13	2796.63	2746.78	2746.75	2228.89	2501.73
ENSMUSG00000037972	Snn	protein_coding	0.927112	0.777321	0.411149	920.59	804.621	3569.63	3134.49	3671.29	3422.35	3245.27	3260.77	3308.86
ENSMUSG00000055817	Mta3	protein_coding	0.927122	0.694457	0.289748	212.088	138.532	2445.12	2201.38	2501.26	2028.92	2340.59	2328.14	2200.58
ENSMUSG00000052593	Adam17	protein_coding	0.927166	0.697303	0.293868	215.169	141.722	2494.13	2521.13	2131.02	2090.27	2217.36	2319.02	2318.56
ENSMUSG00000022020	Naa16	protein_coding	0.927283	0.528165	0.133876	137.016	53.3873	2111.49	1971.64	2514.31	2036.11	2017.95	2007.56	1954.27
ENSMUSG00000034563	Ccpg1	protein_coding	0.92733	0.737373	0.351404	239.31	177.493	2372.5	2289.51	2640.93	2312.54	2297.92	2326.33	2340.85
ENSMUSG00000032078	Zpr1	protein_coding	0.927339	0.639262	0.224506	187.54	103.4	2531.81	2328.66	2121.47	2247.54	2307.77	1971.25	2005.93
ENSMUSG00000028677	Rnf220	protein_coding	0.927368	0.77313	0.40502	403.708	329.562	2954.83	2498.27	2704.84	2593.31	2647.21	2558.3	2617.35
ENSMUSG00000027499	Pkia	protein_coding	0.927372	0.750787	0.368608	583.706	446.866	3674.61	2737.93	2473.17	2801	2805.01	2998.35	2557.83
ENSMUSG00000042082	Arsb	protein_coding	0.927379	0.719166	0.32433	355.797	250.027	2701.81	2289.51	2901.42	2168.88	2771.69	2517.98	2318.56
ENSMUSG00000025949	Pikfyve	protein_coding	0.927391	0.725665	0.331735	207.156	147.827	2409.33	2368.39	2361.93	2124.7	2295.94	2230.91	2353.39
ENSMUSG00000033732	Sf3b3	protein_coding	0.927411	0.74361	0.358998	267.595	201.317	2350.3	2376.18	2729.58	2429.67	2305.81	2405.4	2328.17
ENSMUSG00000030701	Plekhb1	protein_coding	0.927413	0.776245	0.409742	1450.69	1274.4	4508.91	4307.91	3526.3	3693.6	4023.01	3979.97	3940.28
ENSMUSG00000083121	Gm6341	processed_pseudogene	0.927495	0.515855	0.127205	171.214	64.2029	1819.31	2606.21	2307.92	2063.89	1942.51	2051.7	2087.77
ENSMUSG00000056917	Sipa1	protein_coding	0.927575	0.621785	0.207624	162.255	84.4963	2426.29	2383.91	1982.58	2002.8	2149.63	2143.88	2087.77
ENSMUSG00000042423	Fbrs	protein_coding	0.92758	0.72289	0.328527	207.285	146.527	2383.45	2268.27	2479.83	2127.74	2340.59	2244.87	2282.54
ENSMUSG00000033577	Myo6	protein_coding	0.927594	0.746422	0.362199	3014.22	2718.14	5638.75	6578.73	5448.62	5770.37	5435.06	5263.07	5801.06
ENSMUSG00000001783	Rtcb	protein_coding	0.927648	0.751461	0.370691	597.187	458.261	2419.96	3016.78	3527.47	2587.39	2981.96	2593.19	3053.9
ENSMUSG00000035992	Fnip1	protein_coding	0.927653	0.756628	0.377044	414.278	321.309	2422.07	2689.11	3073.8	2403.11	2512.58	2789.05	2632.89
ENSMUSG00000040785	Ttc3	protein_coding	0.927655	0.755447	0.375262	3353.68	3012.95	6802.55	5368.73	6591.76	5799.15	5417.69	6181.66	6158.78
ENSMUSG00000036822	Topors	protein_coding	0.927674	0.64706	0.236076	195.527	111.014	2208.58	2597.89	2222.07	2199.63	2170.6	1923.8	2318.56
ENSMUSG00000047248	C2cd3	protein_coding	0.927684	0.639434	0.225178	219.112	120.607	2696.44	2155.96	2296.4	2213.22	2340.59	2242.88	1886.13
ENSMUSG00000034390	Cmip	protein_coding	0.927693	0.708515	0.312402	333.418	228.593	2198.11	2782.66	2782.52	2280.59	2781.88	2296.8	2260.61
ENSMUSG00000020646	Mboat2	protein_coding	0.927771	0.78163	0.418221	1253.86	1087.91	4239.48	4052.82	3333.3	3803.94	3694.61	3309.2	3890.52
ENSMUSG00000022419	Deptor	protein_coding	0.927845	0.614781	0.201891	245.567	125.881	2864.23	2389.68	1931.57	2305.26	2379.84	1995.81	2072.41
ENSMUSG00000059461	Gm7331	processed_pseudogene	0.927871	0.776302	0.409916	375.047	310.288	2570.56	2708.14	2758.35	2557.47	2657.99	2489.45	2575.23
ENSMUSG00000018820	Zfyve27	protein_coding	0.928018	0.6945	0.290234	191.623	124.499	2381.27	2395.42	2264.99	2121.65	2168.3	2403.7	2072.41
ENSMUSG00000029004	Kmt2e	protein_coding	0.928061	0.767522	0.391595	2074.17	1852.87	5079.18	5126.06	4331.09	4376.27	4364.26	5006.94	4628.14
ENSMUSG00000045095	Magi1	protein_coding	0.92818	0.704239	0.30368	410.689	274.943	2660.25	2080.19	3292.12	2750.43	2410.69	2494.24	2348.71
ENSMUSG00000081344	Gm14303	processed_pseudogene	0.928218	0.778563	0.414332	1199.56	1056.84	3671.83	3882.26	3897.74	3680.59	3682.96	3936.33	3236.08
ENSMUSG00000006442	Srm	protein_coding	0.928234	0.73113	0.343956	243.73	177.134	2372.5	2541.94	2432.55	2474.92	2291.96	2353.29	2123.47
ENSMUSG00000068220	Lgals1	protein_coding	0.928257	0.708515	0.312226	410.423	283.251	2953.21	2125.7	3005.15	2561.49	2622.33	2244.87	2630.31
ENSMUSG00000056342	Usp34	protein_coding	0.928304	0.78178	0.41841	788.295	690.523	3227.77	3352.36	3282.38	3075.06	3002.18	3182.88	3345.86
ENSMUSG00000023973	Cnpy3	protein_coding	0.928329	0.77313	0.403457	585.632	473.555	2500.14	3432.19	3010.38	2832.96	2717.07	2931.55	2861.7
ENSMUSG00000022828	Gtf2e1	protein_coding	0.928404	0.696575	0.292111	251.827	163.593	2521.98	2627.68	2213.65	2260.39	2390.82	2447.24	1992.98
ENSMUSG00000003199	Mpnd	protein_coding	0.928593	0.713091	0.3169	296.059	203.023	2195.47	2535.03	2841.26	2168.88	2499.18	2224.85	2547.04
ENSMUSG00000025007	Aldh18a1	protein_coding	0.928605	0.585633	0.171822	143.094	64.7994	2198.11	2354.65	2170.14	2060.5	1973.82	1884.74	2193.23
ENSMUSG00000000827	Tpd52l2	protein_coding	0.928644	0.759772	0.381279	499.371	393.233	2803.29	2722.3	3090.44	2801	2954.79	2721.04	2305.61
ENSMUSG00000020580	Rock2	protein_coding	0.92866	0.78178	0.421013	525.897	444.632	2948.33	2985.66	2812.06	2817.03	2873.2	2896.28	2567.22
ENSMUSG00000089694	Nat8f7	protein_coding	0.928689	0.545487	0.144367	149.628	60.1289	2411.46	2242.13	2096.94	1949.4	2095.4	1827.35	2159.21
ENSMUSG00000043542	Zc2hc1a	protein_coding	0.928692	0.728838	0.337468	226.333	161.633	2381.27	2456.95	2413.52	2355.24	2307.77	2074.9	2373.48
ENSMUSG00000056214	Pard6g	protein_coding	0.928831	0.623805	0.209887	157.636	81.7663	1984.14	2487.6	2286.69	2057.08	2172.89	2062.14	2065.7
ENSMUSG00000045482	Trrap	protein_coding	0.928866	0.73113	0.346607	301.845	219.107	2674.8	2538.49	2447.92	2427.48	2417.84	2092.29	2616.04
ENSMUSG00000053134	Supt7l	protein_coding	0.929057	0.682913	0.272432	188.329	115.998	2354.77	2112.66	2519.17	2096.68	2132.86	2102	2361.16
ENSMUSG00000022529	Zfp263	protein_coding	0.929119	0.72931	0.338366	241.792	172.82	2259.04	2653.78	2399.5	2319.78	2470.3	2226.88	2200.58
ENSMUSG00000025103	Btbd1	protein_coding	0.929125	0.78178	0.420451	951.627	797.003	3393.48	3177.88	3916.5	3428.38	3219.96	2762.91	3730.79
ENSMUSG00000024976	Shoc2	protein_coding	0.929192	0.707636	0.309866	304.095	204.698	2449.27	2862.38	2323.09	2053.65	2372.46	2675.48	2313.72
ENSMUSG00000037624	Kcnk2	protein_coding	0.929252	0.77313	0.404627	1883.46	1680.01	4936.78	4559.94	4392.39	4527.2	3837.62	4625.25	4573.34
ENSMUSG00000039048	Foxred1	protein_coding	0.929269	0.725055	0.330808	268.553	188.181	2647.43	2261.8	2552.8	2278.09	2265.72	2155.06	2616.04
ENSMUSG00000019578	Ubxn6	protein_coding	0.929295	0.719043	0.323845	419.462	289.502	2703.6	2669.91	2878.33	1991.11	2579.58	2503.78	2909.17
ENSMUSG00000044950	Pwwp2a	protein_coding	0.929301	0.678301	0.267616	408.639	248.592	3030.19	3022.41	1892.39	2442.75	2461.69	2547.54	2382.64
ENSMUSG00000053024	Cntn2	protein_coding	0.92934	0.77135	0.397201	340.484	270.494	2600.94	2634.24	2633.37	2290.53	2598.71	2653.78	2430.37
ENSMUSG00000027799	Nbea	protein_coding	0.929493	0.7674	0.390872	382.383	300.241	2985.51	2401.14	2649.97	2674.32	2412.48	2495.83	2618.65
ENSMUSG00000040537	Adam22	protein_coding	0.929505	0.649239	0.240803	193.297	109.165	2484.05	2340.73	2215.76	2285.57	2199.88	1876.18	2215.1
ENSMUSG00000005410	Mcm5	protein_coding	0.929579	0.648798	0.239274	182.372	102.529	2195.47	2404.93	2376.38	1931.22	2092.81	2384.83	2100.61
ENSMUSG00000024621	Csf1r	protein_coding	0.929584	0.77068	0.395708	383.446	303.337	2520.01	2837.08	2713.6	2818.8	2552.13	2497.43	2331.36
ENSMUSG00000020409	Slu7	protein_coding	0.929589	0.778563	0.414234	773.602	634.311	3797.17	3269.92	2660.46	3009.18	2892.77	3360.64	3018.59
ENSMUSG00000026750	Psmb7	protein_coding	0.929636	0.77313	0.405944	583.218	469.439	2933.67	2931.17	3133.6	2355.24	2784.78	3053.82	3058.28
ENSMUSG00000025616	Usp16	protein_coding	0.929695	0.707636	0.309733	354.117	237.168	3036.53	2531.57	2296.4	2531.11	2611.34	2500.61	2016.02
ENSMUSG00000006651	Aplp1	protein_coding	0.929877	0.77313	0.404253	3259.76	2921.64	6033.04	6843.27	5588.52	5777.88	6466.97	4908.33	5990.36
ENSMUSG00000032216	Nedd4	protein_coding	0.929886	0.7674	0.391002	2700.05	2433.12	5598.92	4854.1	6175.8	5178.33	5331.66	5045.27	5454.48
ENSMUSG00000026565	Pou2f1	protein_coding	0.929893	0.783055	0.423213	789.583	658.294	3504.38	3520.94	2803.65	3015.83	2789.13	3469.99	3126.71
ENSMUSG00000008348	Ubc	protein_coding	0.929907	0.78178	0.419128	2418.87	2148.51	4962.86	6234.14	4479.61	4525.87	5107.97	5152.98	4941.02
ENSMUSG00000023707	Ogfod2	protein_coding	0.930056	0.629328	0.213333	154.52	79.8793	2520.01	2039.73	2185.65	2060.5	2156.69	1983.72	2127.54
ENSMUSG00000025151	Maged1	protein_coding	0.930057	0.780319	0.41702	1103.45	983.19	3782.13	3453.87	3851.19	3556.51	3485.23	3680.56	3454.27
ENSMUSG00000037606	Osbpl5	protein_coding	0.930075	0.60013	0.184155	136.671	63.9542	2394.3	2231	2021.9	2121.65	2038.46	2024.61	1957.17
ENSMUSG00000058503	Fam133b	protein_coding	0.930196	0.789228	0.433359	948.922	815.852	3950.09	3035.04	3479.56	3357.08	3070.05	3468.85	3393.75
ENSMUSG00000033760	Rbm4b	protein_coding	0.930209	0.72931	0.338826	210.382	148.906	2424.18	2533.3	2172.38	2247.54	2199.88	2291.16	2289.18
ENSMUSG00000002210	Smg9	protein_coding	0.930247			147.946	45.7755	2663.9	1971.64	1938.83	1935.86	2103.07	1893.02	1951.34
ENSMUSG00000056394	Lig1	protein_coding	0.930251	0.684125	0.27651	298.149	184.128	2615.94	1978.63	2896.01	2213.22	2454.77	2466.88	2163.07
ENSMUSG00000029110	Rnf4	protein_coding	0.930313	0.762792	0.385995	373.208	288.086	2459.59	2548.82	2986.79	2345.89	2473.72	2491.05	2785.88
ENSMUSG00000051864	Tbc1d22a	protein_coding	0.930347	0.449917	0.0905121	164.378	47.2911	2068.18	2660.25	2016.08	2053.65	1895.38	1756.21	2119.37
ENSMUSG00000021928	Ebpl	protein_coding	0.930356	0.719333	0.325166	299.016	205.689	2747.85	2653.78	2194.37	2487.58	2303.84	2562.89	2096.36
ENSMUSG00000028447	Dctn3	protein_coding	0.930449	0.778563	0.414768	519.383	428.825	3049.16	2528.1	3104.46	2797.42	2721.55	2726.67	2821.69
ENSMUSG00000035629	Rubcn	protein_coding	0.930489	0.707636	0.309039	196.566	130.249	2413.59	2189.69	2454.7	2057.08	2151.99	2293.04	2328.17
ENSMUSG00000018189	Uchl5	protein_coding	0.93053	0.632409	0.218665	243.227	127.672	2667.54	1868.53	2627.29	2060.5	2311.69	2106.79	2321.77
ENSMUSG00000041763	Tpp2	protein_coding	0.930757	0.76512	0.388764	248.106	192.259	2488.09	2344.72	2536.87	2423.08	2351.94	2346.16	2274.16
ENSMUSG00000032340	Neo1	protein_coding	0.930772	0.789752	0.436588	1171.37	995.883	4353.63	3177.88	3770.76	3078.32	3433.26	3972.53	3723.1
ENSMUSG00000049516	Spty2d1	protein_coding	0.930799	0.456309	0.094071	200.586	58.82	2318.46	2510.62	2256.97	2057.08	1919.88	1677.89	2225.82
ENSMUSG00000024429	Gnl1	protein_coding	0.930804	0.783393	0.423645	372.401	308.708	2768.79	2690.7	2563.86	2672.43	2530.83	2478.2	2585.85
ENSMUSG00000085438	Oip5os1	lncRNA	0.930862	0.789228	0.434174	775.294	650.621	3292.08	3071.27	3439.53	2965.66	2796.36	3677.25	2890.74
ENSMUSG00000007812	Zfp655	protein_coding	0.930879	0.49508	0.115373	187.896	62.9114	2074.57	2297.88	2588.88	1722.32	1949.71	2163.87	2149.47
ENSMUSG00000026436	Elk4	protein_coding	0.93092	0.729391	0.339401	265.717	187.142	2357.01	2559.09	2549.63	2457.85	2449.55	2027.39	2361.16
ENSMUSG00000028218	Fam92a	protein_coding	0.931001	0.678042	0.266989	202.745	121.176	2357.01	2453.3	2298.33	1916.87	2433.79	2176.89	2155.33
ENSMUSG00000079057	Cyp4v3	protein_coding	0.931046	0.649239	0.240821	236.555	131.865	1976.35	2948.48	2183.46	2371.41	2132.86	2172.58	2178.3
ENSMUSG00000041073	Nacad	protein_coding	0.931094	0.50387	0.120659	156.244	53.8612	2168.57	2360.56	2282.78	1880.22	2125.54	1765.69	2127.54
ENSMUSG00000020925	Ccdc43	protein_coding	0.93112	0.640954	0.227099	163.227	87.1947	2246.69	2423.74	2181.25	1891.22	2071.73	2232.91	2170.72
ENSMUSG00000005575	Ube2m	protein_coding	0.931138	0.680809	0.270058	220.535	132.903	2051.85	2517.63	2576.42	2202.37	2446.07	2013.31	2164.99
ENSMUSG00000026851	BC005624	protein_coding	0.931142	0.750565	0.367515	252.304	187.333	2547.42	2515.88	2326.85	2382.83	2168.3	2497.43	2284.2
ENSMUSG00000030990	Pgap2	protein_coding	0.931169	0.63446	0.220671	197.893	103.878	2455.47	2535.03	2019	1970.84	2424.96	2016.16	2100.61
ENSMUSG00000046324	Ermp1	protein_coding	0.931278	0.762792	0.386184	375.148	287.54	2422.07	2536.76	3033.81	2293	2519.24	2711.15	2571.23
ENSMUSG00000025473	Adam8	protein_coding	0.931382	0.00559063	8.21206e-05	158.924	2.10751	2500.14	2138.47	2158.86	1677.89	1677.89	1677.89	1801.11
ENSMUSG00000032598	Nckipsd	protein_coding	0.931397	0.660874	0.251004	171.379	97.9764	2105.5	2342.73	2441.11	2223.93	2188.75	2155.06	1930.09
ENSMUSG00000036046	5031439G07Rik	protein_coding	0.931418	0.793127	0.441696	827.673	715.451	2993.53	3752.06	3246.89	3255.21	3285.46	3023.67	3183.35
ENSMUSG00000020886	Dlg4	protein_coding	0.931448	0.778563	0.413671	591.736	475.363	2634.53	3478.01	2871.5	2804.57	3022.28	3011.03	2482.1
ENSMUSG00000020290	Xpo1	protein_coding	0.931463	0.77068	0.395097	403.699	313.751	2780.92	2931.17	2439.4	2438.4	2323.34	2713.98	2789.48
ENSMUSG00000038866	Zcchc2	protein_coding	0.931471	0.406507	0.0721732	226.558	55.288	2724.95	1677.89	2512.68	1896.55	1973.82	2200.19	1907.28
ENSMUSG00000028771	Ptpn12	protein_coding	0.931489	0.759772	0.381933	372.347	282.575	3113.24	2485.81	2350.97	2387.36	2650.3	2489.45	2549.74
ENSMUSG00000030094	Xpc	protein_coding	0.931494	0.489798	0.110735	176.245	57.137	2574.39	1918.38	2338.04	2283.08	1800.27	1897.06	1936.3
ENSMUSG00000028223	Decr1	protein_coding	0.931536	0.76512	0.38881	435.304	334.462	3046.01	2619.45	2643.95	2265.48	2451.29	2757.38	2905.73
ENSMUSG00000020869	Lrrc59	protein_coding	0.931609	0.68303	0.274824	185.746	112.698	2383.45	2376.18	2244.81	2250.12	1986.92	2027.39	2359.61
ENSMUSG00000020515	Cnot8	protein_coding	0.931614	0.719166	0.324628	372.146	252.992	2634.53	2068.94	3160.02	2288.05	2392.64	2593.19	2575.23
ENSMUSG00000036913	Trim67	protein_coding	0.931693	0.682959	0.273723	214.443	129.728	2216.34	2498.27	2449.62	2338.83	1911.95	2157.27	2359.61
ENSMUSG00000022159	Rab2b	protein_coding	0.931758	0.767495	0.391345	315.086	242.882	2694.65	2657.01	2367.37	2491.78	2424.96	2614.1	2238.15
ENSMUSG00000063856	Gpx1	protein_coding	0.931814	0.778563	0.413188	528.584	407.439	3429.73	2312.36	2902.78	2995.85	2784.78	2671.16	2444.93
ENSMUSG00000003200	Sh3gl1	protein_coding	0.931841	0.763534	0.38757	263.585	201.939	2292.75	2427.47	2712.14	2373.7	2378	2365.66	2361.16
ENSMUSG00000038398	Upf3a	protein_coding	0.931882	0.789228	0.432485	472.591	393.418	2827.16	2977.12	2694.57	2914.68	2645.66	2769.82	2489.14
ENSMUSG00000036282	Naa30	protein_coding	0.931908	0.750135	0.366705	252.622	185.769	2453.41	2412.49	2533.67	2221.26	2172.89	2576.59	2332.95
ENSMUSG00000031066	Usp11	protein_coding	0.931972	0.647204	0.23665	178.321	97.0057	2656.6	2054.54	2154.3	2077.24	2132.86	2281.7	2008.48
ENSMUSG00000025078	Nhlrc2	protein_coding	0.932022	0.718974	0.323442	263.203	178.07	2182.14	2505.34	2720.88	2409.8	2492.43	2054.33	2270.79
ENSMUSG00000074129	Rpl13a	protein_coding	0.932026	0.720939	0.326628	289.369	196.598	2897.51	2099.35	2499.63	2171.73	2492.43	2407.1	2339.28
ENSMUSG00000036371	Serbp1	protein_coding	0.932111	0.772181	0.400842	3190.74	2891.17	6695.93	5318.02	6223.41	6076.86	5959.42	5496.19	5495.08
ENSMUSG00000039904	Gpr37	protein_coding	0.932148	0.789228	0.432499	660.401	548.959	2983.9	3614.6	2675.36	2912.97	2861.96	3123.2	2897.67
ENSMUSG00000059923	Grb2	protein_coding	0.932204	0.790972	0.438884	1374.38	1189.08	4646.06	3191.34	4193.62	3835.18	3710.9	3819.22	3853.72
ENSMUSG00000021911	Parg	protein_coding	0.9323	0.70762	0.308482	160.33	104.666	2211.17	2410.6	2213.65	2191.37	2103.07	2159.48	2153.38
ENSMUSG00000029231	Pdgfra	protein_coding	0.932326	0.713652	0.317728	197.698	131.801	2385.63	2208.31	2473.17	2300.37	2325.27	2187.57	2025.89
ENSMUSG00000024014	Pim1	protein_coding	0.932365	0.67201	0.261714	224.487	130.927	2174.03	2255.29	2741.13	2262.94	2472.01	2074.9	1962.91
ENSMUSG00000028351	Brinp1	protein_coding	0.932394	0.460836	0.0963487	180.717	52.4898	2440.96	2541.94	1811.86	1991.11	2219.52	1871.77	1801.11
ENSMUSG00000021916	Glt8d1	protein_coding	0.932424	0.614778	0.201571	222.232	107.648	2055.16	2208.31	2831.56	2336.47	2287.97	1843.31	2049.69
ENSMUSG00000036333	Kidins220	protein_coding	0.932483	0.793835	0.443813	1000.52	884.404	3706.48	3409.14	3581.92	3214.45	3451.45	3259.58	3724.06
ENSMUSG00000023170	Gps2	protein_coding	0.932498	0.750618	0.368124	345.987	254.566	2912.35	2393.51	2554.39	2157.37	2412.48	2740.68	2510.06
ENSMUSG00000063015	Ccni	protein_coding	0.932535	0.793999	0.444006	1098.74	934.656	4132.08	3119.47	3784.22	3555.03	4021.89	3120.74	3186.53
ENSMUSG00000031974	Abcb10	protein_coding	0.932569	0.699917	0.297972	235.252	149.54	2241.71	2565.9	2474.84	2394.14	2127.99	1964.86	2456.47
ENSMUSG00000030704	Rab6a	protein_coding	0.932648	0.797013	0.448216	1658.53	1451.45	4371.69	5157.62	3525.14	3975.71	4045.37	4028.69	4442.56
ENSMUSG00000040811	Eml2	protein_coding	0.932662	0.77135	0.397192	437.334	337.132	2775.73	3085.1	2435.98	2557.47	2999.49	2487.85	2365.8
ENSMUSG00000024740	Ddb1	protein_coding	0.932691	0.790096	0.437488	1056.81	942.902	3611.82	3576.06	3727.97	3392.09	3292.95	3732.18	3543.84
ENSMUSG00000021357	Exoc2	protein_coding	0.932707	0.655867	0.246103	162.784	90.4943	2280.85	2002.16	2511.06	2130.76	2032.69	2202.28	2083.43
ENSMUSG00000032002	Dcun1d5	protein_coding	0.932708	0.737701	0.352031	220.677	156.847	2591.5	2237.69	2365.56	2223.93	2172.89	2240.9	2442.03
ENSMUSG00000056296	Synpr	protein_coding	0.932775	0.534337	0.136229	264.984	96.4616	2484.05	1847.44	2904.13	2244.95	1734.52	2143.88	2236.4
ENSMUSG00000035621	Midn	protein_coding	0.932873	0.789228	0.435079	780.893	645.255	3905.72	2826.59	3032.52	2947.07	3471.98	2831.12	3079.06
ENSMUSG00000024190	Dusp1	protein_coding	0.932926	0.737701	0.351756	249.884	176.675	2557.1	2158.42	2622.72	2409.8	2249.2	2152.84	2433.29
ENSMUSG00000024048	Myl12a	protein_coding	0.932946	0.789752	0.436392	451.453	368.63	2694.65	2893.32	2816.25	2871.51	2727.5	2322.68	2713.83
ENSMUSG00000052516	Robo2	protein_coding	0.932996	0.697303	0.29392	283.119	177.848	2811.84	2005.41	2619.67	2067.26	2388.99	2479.82	2297.43
ENSMUSG00000043991	Pura	protein_coding	0.93308	0.782504	0.421887	3367.05	3034.59	7168.87	6286.53	5345.95	6356.19	5793.38	5320.35	6177.82
ENSMUSG00000020257	Wdr82	protein_coding	0.933101	0.797236	0.449584	851.69	746.522	3236.8	3557.33	3318.81	3070.16	3030.29	3323.29	3484.28
ENSMUSG00000067377	Tspan6	protein_coding	0.933156	0.725665	0.333523	333.426	227.799	2327.65	2972.84	2471.5	2014.18	2466.86	2634.77	2472.19
ENSMUSG00000026094	Stk17b	protein_coding	0.93319	0.815967	0.48436	530.016	459.114	2837.32	2831.09	3091.71	2649.61	2892.77	2931.55	2775.03
ENSMUSG00000052446	Zfp961	protein_coding	0.933238	0.723078	0.32889	214.683	145.019	2413.59	2228.76	2524.02	2103.02	2165.99	2176.89	2498.94
ENSMUSG00000001440	Kpnb1	protein_coding	0.933323	0.789752	0.436367	698.623	576.218	3374.53	3057.38	3054.51	2567.5	3031.62	3517.66	2768.98
ENSMUSG00000028766	Alpl	protein_coding	0.933414	0.713652	0.317875	231.808	153.033	2389.97	2346.71	2540.07	2280.59	2524.22	2198.1	1979.6
ENSMUSG00000020530	Ggnbp2	protein_coding	0.933451	0.799144	0.4526	973.747	857.843	3805.36	3375.66	3407.53	3304.88	3159.9	3351.33	3693.23
ENSMUSG00000027347	Rasgrp1	protein_coding	0.933464	0.777786	0.411793	324.853	256.267	2332.22	2788.76	2636.4	2431.86	2447.81	2398.58	2609.52
ENSMUSG00000026083	Eif5b	protein_coding	0.933544	0.791078	0.439244	2360.44	2122.64	4759.43	5856.89	4883.69	4824.48	4521.67	4730.47	5526.33
ENSMUSG00000027469	Tpx2	protein_coding	0.933565	0.646599	0.235625	144.096	76.9765	2383.45	2168.18	2172.38	1958.13	2100.53	2210.56	2008.48
ENSMUSG00000057177	Gsk3a	protein_coding	0.933621	0.783393	0.423667	268.769	216.132	2589.61	2471.45	2425.66	2444.92	2387.17	2405.4	2351.83
ENSMUSG00000038127	Ccdc50	protein_coding	0.933629	0.793731	0.443451	735.005	613.239	2842.39	3035.04	3720.06	3290.96	2717.07	2912	3224.53
ENSMUSG00000036160	Surf6	protein_coding	0.933699	0.614778	0.201572	254.801	121.358	2443.04	2576.06	2388.88	2039.67	2309.73	2453.82	1751.16
ENSMUSG00000005103	Wdr1	protein_coding	0.933798	0.797013	0.448892	624.725	524.649	3340.83	2931.17	2893.3	3091.34	3087.14	2894.96	2548.39
ENSMUSG00000026578	Ccdc181	protein_coding	0.933886	0.586472	0.172606	143.907	61.3575	2350.3	2374.24	1938.83	2073.93	2142.49	1974.41	1893.37
ENSMUSG00000022681	Ntan1	protein_coding	0.933917	0.697303	0.293799	200.965	124.955	2701.81	2051.62	2252.94	2160.27	2247.11	2281.7	2109.02
ENSMUSG00000002768	Mea1	protein_coding	0.933939	0.788848	0.430848	364.5	296.331	2765.32	2673.12	2544.86	2545.36	2642.57	2655.23	2320.17
ENSMUSG00000057716	Tmem178b	protein_coding	0.933981	0.750565	0.367661	252.137	182.993	2229.12	2370.34	2749.75	2210.52	2444.32	2275.98	2378.07
ENSMUSG00000060373	Hnrnpc	protein_coding	0.934034	0.797013	0.448597	2209.72	1973.05	5251.24	4695.43	5057.48	5425.38	3999.49	5041.34	4432.73
ENSMUSG00000060675	Plaat3	protein_coding	0.934047	0.79941	0.452955	1637.55	1453.67	3869.24	4525.02	4627.57	4545.78	3741.04	3773.65	4422.88
ENSMUSG00000030180	Kdm5a	protein_coding	0.934116	0.797013	0.44917	599.466	503.529	3367.22	2601.22	3058.38	2804.57	2965.68	2925.05	2832.34
ENSMUSG00000050043	Tmx2	protein_coding	0.934141	0.78178	0.420476	673.011	536.191	2402.91	3750.85	3103.18	2936.88	2825.09	3050.07	2910.32
ENSMUSG00000000982	Ccl3	protein_coding	0.934166	0.671322	0.260086	202.039	115.221	2341.3	2233.24	2517.55	2226.58	2193.22	2340.79	1854.73
ENSMUSG00000022265	Ank	protein_coding	0.934178	0.801748	0.457761	1059.34	911.62	3082.12	3512.13	4278	3256.77	3316.61	3789.96	3429.13
ENSMUSG00000022024	Sugt1	protein_coding	0.934301	0.803426	0.460131	777.822	680.591	3490.1	2972.84	3341.74	3009.18	3083.21	3289.18	3171.66
ENSMUSG00000028684	Urod	protein_coding	0.934329	0.757165	0.377857	355.448	262.223	2658.42	3011.15	2176.83	2529.06	2631.7	2425.65	2337.7
ENSMUSG00000032712	Resf1	protein_coding	0.93434	0.725665	0.333549	289.868	196.178	2251.65	2434.9	2859.17	2336.47	2637.92	2338.99	2035.55
ENSMUSG00000027434	Nkx2-2	protein_coding	0.934409	0.63446	0.220643	149.947	75.7967	2413.59	2342.73	1945.93	2121.65	2095.4	2089.84	1979.6
ENSMUSG00000071176	Arhgef10	protein_coding	0.934424	0.725665	0.331747	237.619	159.948	2251.65	2648.91	2387.1	2006.63	2242.92	2473.36	2340.85
ENSMUSG00000046010	Zfp830	protein_coding	0.934443	0.492917	0.114021	219.337	68.9864	2767.06	2015.03	2309.83	1677.89	1946.13	2258.61	2113.18
ENSMUSG00000024941	Scyl1	protein_coding	0.934517	0.757842	0.378486	315.385	232.457	2663.9	2177.82	2826	2312.54	2309.73	2559.84	2515.59
ENSMUSG00000033499	Larp4b	protein_coding	0.934621	0.804219	0.461329	764.691	669.538	3028.61	3414.27	3315.18	3209.73	3281.7	3107.21	2886.12
ENSMUSG00000021102	Glrx5	protein_coding	0.934682	0.803426	0.460058	666.744	569.869	3408.01	2779.6	3146.2	3157.37	2751.17	3022.41	2980.67
ENSMUSG00000014633	Cmc2	protein_coding	0.934685	0.696907	0.292778	163.148	100.594	2424.18	2146.02	2276.89	2260.39	1999.61	2118.62	2163.07
ENSMUSG00000022516	Nudt16l1	protein_coding	0.934719	0.804219	0.461249	591.221	513.97	3064.9	2941.28	3029.92	2995.85	3028.96	2709.74	2847.65
ENSMUSG00000090150	Acad11	protein_coding	0.934724	0.78178	0.420661	434.154	343.721	2498.14	3111.25	2676.84	2806.35	2319.47	2612.61	2736.05
ENSMUSG00000053580	Tanc2	protein_coding	0.934782	0.793722	0.443345	448.638	370.342	2685.65	3049.02	2640.93	2541.3	2631.7	2927.65	2568.56
ENSMUSG00000031540	Kat6a	protein_coding	0.934802	0.797013	0.447659	537.918	446.446	2680.23	2739.48	3340.53	2601.18	2737.89	2898.9	2927.49
ENSMUSG00000034602	Mon2	protein_coding	0.934877	0.763534	0.387447	428.49	320.282	2753.11	3227.47	2194.37	2622.64	2447.81	2739.28	2530.71
ENSMUSG00000054675	Tmem119	protein_coding	0.93492	0.648798	0.239748	153.026	81.731	2467.79	2278.95	1985.74	2168.88	2097.97	1989.81	2094.23
ENSMUSG00000054400	Cklf	protein_coding	0.934942	0.699516	0.297122	215.106	133.595	2320.77	2274.69	2571.72	2067.26	2199.88	2532.05	1990.34
ENSMUSG00000091712	Sec14l5	protein_coding	0.934963	0.245984	0.0250319	189.729	23.3029	2151.95	2562.5	2280.82	1677.89	1970.47	1992.82	1677.89
ENSMUSG00000042446	Zmym4	protein_coding	0.934998	0.68324	0.275338	328.086	193.489	2514.08	2036.71	3086.6	2485.48	2430.26	2458.73	1920.53
ENSMUSG00000020978	Klhdc2	protein_coding	0.935019	0.782152	0.421597	510.572	404.236	2621.54	2555.67	3424.14	2722.89	2690.01	2997.07	2470.76
ENSMUSG00000005299	Letm1	protein_coding	0.93514	0.805864	0.464904	678.618	589.587	3068.03	3296.24	3041.59	3212.88	3050.23	3024.94	2733.59
ENSMUSG00000004771	Rab11a	protein_coding	0.935197	0.788844	0.430746	340.253	273.196	2628.97	2505.34	2726.68	2371.41	2334.87	2620.03	2666.16
ENSMUSG00000029623	Pdap1	protein_coding	0.93522	0.78178	0.420424	2881.76	2623.93	6064	5300.74	5873.17	6021	5401.32	5461.5	4963.53
ENSMUSG00000000171	Sdhd	protein_coding	0.935276	0.805864	0.465072	536.987	462.486	2877.59	2975.69	2944.4	2636.17	2742.33	2881.78	3004.14
ENSMUSG00000075254	Heg1	protein_coding	0.935281	0.664203	0.253346	159.508	87.9183	2459.59	2180.21	2176.83	1983.13	1953.26	2202.28	2239.9
ENSMUSG00000024074	Crim1	protein_coding	0.935292	0.741778	0.356156	288.105	202.451	2665.72	2748.8	2089.39	2307.69	2510.92	2425.65	2216.89
ENSMUSG00000013495	Tmem175	protein_coding	0.935366	0.750135	0.366845	197.998	141.769	2443.04	2180.21	2441.11	2142.72	2301.87	2270.23	2243.38
ENSMUSG00000027546	Atp9a	protein_coding	0.935406	0.743384	0.358168	280.444	197.471	2754.85	2617.8	2094.44	2183.01	2433.79	2402	2405.23
ENSMUSG00000095098	Ccdc85b	protein_coding	0.935483	0.702304	0.300513	197.185	122.819	2224.03	2449.64	2394.2	2025.28	2499.18	2074.9	2102.73
ENSMUSG00000048701	Ccdc6	protein_coding	0.935521	0.774215	0.408235	306.136	235.78	2568.64	2514.13	2607.42	2177.39	2480.56	2356.84	2677.55
ENSMUSG00000020454	Eif4enif1	protein_coding	0.935532	0.585558	0.171542	188.253	77.94	2295.12	2445.97	2276.89	1935.86	1758.53	2074.9	2361.16
ENSMUSG00000028861	Mrps15	protein_coding	0.935562	0.736791	0.350844	206.933	143.632	2610.33	2291.61	2198.7	2312.54	2263.67	2296.8	2092.08
ENSMUSG00000000743	Chmp1a	protein_coding	0.935605	0.793127	0.441239	420.206	342.978	2541.59	2893.32	2810.66	2790.25	2440.82	2795.89	2449.27
ENSMUSG00000031990	Jam3	protein_coding	0.935606	0.797865	0.451077	642.515	533.522	3299.5	3364.03	2527.24	2806.35	3035.62	2852.57	3009.71
ENSMUSG00000018666	Cbx1	protein_coding	0.935636	0.803426	0.460156	1930.44	1726.49	5226.74	4370.81	4445	4302.16	5144.2	4319.32	4007.43
ENSMUSG00000024219	Anks1	protein_coding	0.935669	0.793477	0.442666	343.199	280.964	2791.27	2606.21	2471.5	2472.79	2609.77	2585.67	2399.25
ENSMUSG00000090862	Rps13	protein_coding	0.935736	0.77313	0.405713	3639.12	3328.48	6531.44	6020.71	7139.6	6209.36	5694.34	6534.56	6486.1
ENSMUSG00000035064	Eef2k	protein_coding	0.935736	0.630036	0.214545	216.921	105.736	2325.36	2460.59	2408.28	2307.69	2206.48	2193.91	1751.16
ENSMUSG00000021453	Gadd45g	protein_coding	0.93583	0.763534	0.387166	432.299	320.578	2999.94	2201.38	3010.38	2265.48	2702.08	2659.59	2687.62
ENSMUSG00000035184	Fam124a	protein_coding	0.935836	0.719348	0.325264	188.665	123.684	2211.17	2420	2385.32	1987.14	2188.75	2220.79	2354.95
ENSMUSG00000021782	Dlg5	protein_coding	0.93587	0.755813	0.375831	431.514	319.813	2402.91	3100.26	2758.35	2273.06	2642.57	2994.53	2350.27
ENSMUSG00000023909	Paqr4	protein_coding	0.935946	0.791361	0.439802	493.429	400.111	2645.59	3220.8	2700.44	2389.63	2923.25	2806.78	2727.44
ENSMUSG00000029430	Ran	protein_coding	0.935951	0.808507	0.469838	1178.26	1041.03	4183.29	3226.14	3930.83	3634.15	3476.81	3744.21	3617.49
ENSMUSG00000021832	Psmc6	protein_coding	0.935968	0.805864	0.464734	614.297	523.563	3094.6	3111.25	2928.36	3329.51	2734.93	2768.44	2779.85
ENSMUSG00000036585	Fgf1	protein_coding	0.936198	0.805055	0.462692	631.478	533.057	3077.43	2742.59	3363.36	2645.78	3193.23	2849.9	2991.87
ENSMUSG00000052837	Junb	protein_coding	0.93624	0.800538	0.454892	557.961	464.113	3262.28	2524.62	3054.51	3004.19	2691.52	2775.33	2808.62
ENSMUSG00000035441	Myo1d	protein_coding	0.936259	0.682913	0.272366	153.306	88.3016	2055.16	2350.69	2361.93	2032.53	2210.85	2004.65	2164.99
ENSMUSG00000036873	2410004B18Rik	protein_coding	0.936279	0.778563	0.415137	274.556	212.865	2625.26	2602.88	2266.98	2355.24	2495.81	2417.25	2287.53
ENSMUSG00000001289	Pfdn5	protein_coding	0.936319	0.808233	0.469	767.247	657.289	2832.25	3695.93	3207.4	3089.72	3295.45	2868.54	3161
ENSMUSG00000021660	Btf3	protein_coding	0.936337	0.805055	0.462974	407.745	344.175	2882.58	2669.91	2640.93	2640.02	2569.94	2771.2	2526.6
ENSMUSG00000033808	Tmem87a	protein_coding	0.936347	0.703801	0.302799	196.148	121.998	2531.81	2320.54	2196.54	2226.58	2435.55	2010.45	2033.15
ENSMUSG00000018841	Rad51d	protein_coding	0.936352	0.63004	0.216291	167.815	81.9079	2389.97	2263.96	2236.61	2412.03	1953.26	1931.01	1926.94
ENSMUSG00000026499	Acbd3	protein_coding	0.936435	0.807189	0.467801	688.864	586.417	3050.74	3498.25	2879.7	3122.08	2685.47	3253.63	2932.05
ENSMUSG00000043004	Gng2	protein_coding	0.936481	0.801007	0.456417	525.436	441.642	2656.6	2913.77	3155	2783.06	2822.23	2972.82	2552.44
ENSMUSG00000031935	Med17	protein_coding	0.936541	0.777298	0.411038	251.67	193.301	2671.17	2385.84	2315.53	2312.54	2344.39	2468.5	2274.16
ENSMUSG00000055972	2810407A14Rik	lncRNA	0.936614	0.725776	0.334567	204.144	135.878	2111.49	2360.56	2598.17	2324.57	2127.99	2094.73	2336.12
ENSMUSG00000028430	Nol6	protein_coding	0.936677	0.737701	0.351974	265.461	182.662	2905.76	2283.18	2183.46	2199.63	2346.28	2224.85	2521.11
ENSMUSG00000021589	Rhobtb3	protein_coding	0.93671	0.808507	0.469882	411.811	351.034	2617.81	2841.56	2755.48	2529.06	2668.72	2665.38	2695.14
ENSMUSG00000024792	Zfpl1	protein_coding	0.936722	0.691722	0.285854	193.485	115.086	2502.14	2196.72	2338.04	2391.89	2236.61	1908.84	2085.6
ENSMUSG00000020647	Ncoa1	protein_coding	0.936752	0.810819	0.474679	744.738	643.918	3060.18	2997.01	3603.8	3295.61	2842.17	2994.53	3202.41
ENSMUSG00000021709	Erbin	protein_coding	0.936777	0.804219	0.461203	566.634	473.62	2578.21	3150.82	3162.53	2691.26	2656.46	2961.27	3019.7
ENSMUSG00000020311	Erlec1	protein_coding	0.936777	0.790972	0.438853	460.145	369.648	3171.67	2466.03	2761.2	2394.14	2752.65	2684.1	2827.62
ENSMUSG00000078716	Tmem8b	protein_coding	0.936801	0.647204	0.238248	167.105	86.7076	2038.4	2248.73	2540.07	1868.68	2184.25	2172.58	2133.59
ENSMUSG00000021645	Smn1	protein_coding	0.936854	0.767793	0.392217	287.431	213.008	2772.27	2246.54	2528.85	2148.62	2463.42	2420.62	2500.33
ENSMUSG00000027803	Wwtr1	protein_coding	0.936894	0.789228	0.433348	324.91	258.36	2784.38	2308.24	2660.46	2369.11	2548.87	2532.05	2455.03
ENSMUSG00000005687	Bcas2	protein_coding	0.936903	0.789228	0.434158	406.671	323.766	3068.03	2387.76	2687.2	2630.38	2724.53	2631.83	2370.41
ENSMUSG00000030007	Cct7	protein_coding	0.936904	0.810082	0.473103	844.903	751.834	3563.98	3214.13	3306.69	3396.64	3277.95	3073.78	3198.18
ENSMUSG00000021792	Prxl2a	protein_coding	0.936917	0.789228	0.435006	1892.64	1726.09	4325.19	5020.13	4572.52	4346.68	4498.07	4459.42	4491.64
ENSMUSG00000021417	Eci2	protein_coding	0.936948	0.813335	0.48054	982.92	878.35	3320.21	3739.9	3565.75	3332.59	3238.95	3379.22	3671.95
ENSMUSG00000036817	Sun1	protein_coding	0.936963	0.78178	0.419535	297.797	231.137	2712.52	2274.69	2625.77	2366.81	2321.41	2597.69	2405.23
ENSMUSG00000029168	Dpysl5	protein_coding	0.937064	0.708763	0.312758	280.727	177.295	2553.24	2133.39	2792.41	2427.48	2344.39	2476.59	1920.53
ENSMUSG00000031171	Ftsj1	protein_coding	0.937111	0.707636	0.308717	231.241	144.586	2187.5	2085.73	2870.14	2090.27	2410.69	2170.41	2287.53
ENSMUSG00000091509	Gm17066	lncRNA	0.937142	0.810819	0.474591	481.146	413.111	2746.1	3028.03	2762.63	2713.64	2609.77	2804.06	2834.7
ENSMUSG00000058013	Sept11	protein_coding	0.937164	0.778176	0.412198	420.378	322.133	3188.43	2597.89	2404.78	2890.59	2603.45	2533.61	2285.87
ENSMUSG00000026817	Ak1	protein_coding	0.937209	0.793482	0.442957	399.164	322.242	2714.3	2989.92	2417	2610.96	2761.45	2576.59	2399.25
ENSMUSG00000033793	Atp6v1h	protein_coding	0.937243	0.78178	0.42082	286.459	222.78	2815.25	2404.93	2324.97	2427.48	2487.36	2379.63	2344
ENSMUSG00000022023	Wbp4	protein_coding	0.937284	0.81253	0.479693	582.335	506.101	2887.57	2899.18	3202.44	2709.92	2942.49	2884.42	3000.8
ENSMUSG00000011158	Brf1	protein_coding	0.93733	0.738847	0.353037	200.095	137.309	2449.27	2445.97	2181.25	2257.84	2032.69	2360.37	2239.9
ENSMUSG00000031808	Slc27a1	protein_coding	0.937336	0.793127	0.441437	702.405	565.127	2925.49	3960.83	2479.83	2911.25	2984.66	3083.71	2914.91
ENSMUSG00000056429	Tgoln1	protein_coding	0.937406	0.807189	0.467755	997.777	897.736	3547.01	3489.4	3653.06	3357.08	3402.82	3312.73	3655.46
ENSMUSG00000022199	Slc22a17	protein_coding	0.937478	0.790096	0.436888	2956.83	2700.56	5180.12	5857.95	6438.42	5431.72	5777.23	5767.38	5215.48
ENSMUSG00000078622	Ccdc47	protein_coding	0.937533	0.809802	0.471193	865.391	733.227	2852.49	4089.14	3153.75	3306.42	3003.52	3098.57	3429.13
ENSMUSG00000004347	Pde1c	protein_coding	0.937558	0.388113	0.0653878	143.236	29.325	2306.85	2348.7	2047.24	1966.65	1677.89	1916.42	1976.87
ENSMUSG00000021996	Esd	protein_coding	0.937686	0.773883	0.40765	382.987	290.54	2457.53	2607.87	2981.52	2818.8	2647.21	2437.32	2163.07
ENSMUSG00000040596	Pogk	protein_coding	0.93781	0.778563	0.413175	374.877	286.948	2922.21	2612.84	2481.49	2918.11	2472.01	2218.76	2431.83
ENSMUSG00000028580	Pum1	protein_coding	0.937932	0.815967	0.485046	808.786	719.652	3431.18	3429.63	3076.36	3284.76	3071.37	3293.9	3121.33
ENSMUSG00000028245	Nsmaf	protein_coding	0.937943	0.718706	0.323138	302.717	193.99	2808.43	2685.92	2071.35	2329.34	1970.47	2544.46	2472.19
ENSMUSG00000046798	Cldn12	protein_coding	0.937968	0.689363	0.283348	199.35	116.263	2137.78	2478.65	2444.52	2180.21	2348.17	2234.92	1867.02
ENSMUSG00000031485	Plpbp	protein_coding	0.937975	0.788545	0.430226	279.351	218.655	2363.67	2553.96	2619.67	2468.54	2257.5	2283.6	2573.9
ENSMUSG00000020255	D10Wsu102e	protein_coding	0.937992	0.741778	0.356091	201.378	138.153	2484.05	2434.9	2158.86	2127.74	2379.84	2087.38	2303.98
ENSMUSG00000045087	S1pr5	protein_coding	0.938145	0.703801	0.303167	134.425	82.0561	2266.36	2199.05	2207.28	2036.11	2123.09	2094.73	2111.11
ENSMUSG00000055531	Cpsf6	protein_coding	0.938151	0.807189	0.466395	682.569	567.884	3603.4	2589.52	3163.78	2809.92	2853.49	3289.18	2940.02
ENSMUSG00000045519	Zfp560	protein_coding	0.938191	0.77313	0.403999	200.25	150.21	2278.45	2287.4	2517.55	2305.26	2263.67	2238.91	2232.89
ENSMUSG00000043831	Lysmd4	protein_coding	0.938228	0.682959	0.273494	176.083	99.8963	2465.74	2068.94	2370.98	2359.88	2168.3	2004.65	1951.34
ENSMUSG00000010609	Psen2	protein_coding	0.938232	0.732136	0.347318	245.542	165.291	2409.33	2692.29	2219.97	2468.54	2085	2064.72	2473.61
ENSMUSG00000031754	Nudt21	protein_coding	0.938245	0.783666	0.424014	440.392	341.995	2962.93	2285.3	3028.62	2888.86	2478.85	2415.57	2682.59
ENSMUSG00000054387	Mdm4	protein_coding	0.938286	0.77313	0.405748	340.516	256.411	2726.72	2235.47	2845.4	2455.7	2525.87	2665.38	2211.49
ENSMUSG00000102869	2900097C17Rik	lncRNA	0.938294	0.690436	0.284764	142.371	82.9134	2182.14	2130.84	2394.2	2010.42	2186.5	2027.39	2135.59
ENSMUSG00000033295	Ptprf	protein_coding	0.938327	0.816331	0.486622	1363.68	1207.31	4769.47	3558.58	3684.94	3911.35	3945.49	3543.6	3902.75
ENSMUSG00000021929	Kpna3	protein_coding	0.938404	0.78178	0.420829	375.451	288.792	2798.15	2961.4	2194.37	2470.67	2495.81	2678.36	2479.27
ENSMUSG00000044221	Grsf1	protein_coding	0.93842	0.772181	0.402601	213.282	159.372	2430.5	2397.33	2347.29	2366.81	2348.17	2099.59	2284.2
ENSMUSG00000018160	Med1	protein_coding	0.938433	0.80036	0.453847	469.065	381.558	2962.93	2555.67	2949.73	2743.12	2321.41	2879.14	2773.82
ENSMUSG00000051671	Coa6	protein_coding	0.938451	0.729272	0.338135	154.35	101.167	2200.74	2336.72	2266.98	2046.71	2159.02	2252.74	2098.49
ENSMUSG00000034317	Trim59	protein_coding	0.938493	0.770625	0.394319	277.157	203.911	2280.85	2480.44	2741.13	2447.08	2172.89	2605.17	2216.89
ENSMUSG00000000295	Hddc2	protein_coding	0.938523	0.791203	0.439571	355.836	282.05	2789.55	2733.25	2399.5	2329.34	2417.84	2497.43	2801.46
ENSMUSG00000027775	Mfsd1	protein_coding	0.938621	0.810819	0.475009	803.029	679.311	2852.49	3825.86	3193.74	3334.12	2749.7	3397.73	3034.08
ENSMUSG00000009614	Sardh	protein_coding	0.938697	0.789048	0.431186	357.114	279.261	2662.08	2487.6	2791	2174.57	2693.03	2478.2	2659.81
ENSMUSG00000035569	Ankrd11	protein_coding	0.938726	0.817657	0.490047	1443.02	1271.97	4933.05	3564.83	3796.54	4181.26	3875.25	3508.61	4048.23
ENSMUSG00000021314	Amph	protein_coding	0.93881	0.702841	0.301326	142.749	86.2729	2096.39	2272.55	2343.6	2043.2	2110.66	2059.55	2191.38
ENSMUSG00000028528	Dnajc6	protein_coding	0.938821	0.703801	0.302974	185.529	112.332	2541.59	2255.29	2179.05	1901.77	2223.83	2218.76	2275.84
ENSMUSG00000024807	Syvn1	protein_coding	0.938858	0.808507	0.469759	548.625	457.089	2749.61	3450.05	2584.22	2808.13	2853.49	2861.9	2720.03
ENSMUSG00000041488	Stx3	protein_coding	0.938877	0.640413	0.226586	155.7	75.8219	2203.36	2151.01	2439.4	1829.76	2017.95	2268.3	2085.6
ENSMUSG00000060802	B2m	protein_coding	0.938885	0.816049	0.485835	1465.27	1313.31	3742.34	4504.71	4162.49	3965.95	4292.47	3498.41	4054.7
ENSMUSG00000024205	Rpl36-ps2	processed_pseudogene	0.938898	0.800983	0.455863	306.337	249.246	2692.85	2444.13	2546.45	2593.31	2435.55	2311.67	2489.14
ENSMUSG00000002015	Bcap31	protein_coding	0.93891	0.789752	0.436575	449.876	354.51	2703.6	2905.02	2788.17	2557.47	3148.3	2281.7	2497.54
ENSMUSG00000052656	Rnf103	protein_coding	0.938989	0.802139	0.458189	538.255	438.948	2682.04	3447.5	2605.88	2537.23	2714.08	2841.87	3014.15
ENSMUSG00000008682	Rpl10	protein_coding	0.93904	0.815911	0.483755	924.807	792.144	3494.39	2883.05	3973.67	3364.72	2889.98	3454.02	3438.19
ENSMUSG00000025609	Mkln1	protein_coding	0.939052	0.81781	0.490582	832.882	725.312	3340.83	3633.17	3051.93	2906.1	3560.55	3267.89	3044
ENSMUSG00000028461	Ccdc107	protein_coding	0.939072	0.669641	0.258598	144.239	77.53	2383.45	2051.62	2272.94	2112.41	2130.43	2134.81	1903.87
ENSMUSG00000018541	Cwc25	protein_coding	0.939174	0.805864	0.464353	416.811	342.866	2761.83	2727	2755.48	2547.38	2379.84	2974.1	2557.83
ENSMUSG00000025060	Slk	protein_coding	0.939177	0.810973	0.476774	604.911	508.973	3192.98	3069.88	2823.22	2862.8	2671.78	2631.83	3343.81
ENSMUSG00000027823	Gmps	protein_coding	0.939193	0.760331	0.383312	200.372	143.396	2211.17	2596.22	2254.96	2290.53	2190.99	2326.33	2163.07
ENSMUSG00000022148	Fyb	protein_coding	0.939391	0.696907	0.292952	244.988	144.237	2619.68	2383.91	2339.9	2366.81	2432.03	2218.76	1817.54
ENSMUSG00000033446	Lpar6	protein_coding	0.939408	0.725665	0.33324	188.183	121.583	2484.05	2364.48	2149.71	2262.94	2069.03	2376.15	2013.52
ENSMUSG00000040006	Ginm1	protein_coding	0.939424	0.801364	0.457132	296.505	240.5	2383.45	2640.77	2604.34	2343.54	2399.89	2588.68	2434.75
ENSMUSG00000038374	Rbm8a	protein_coding	0.939498	0.815967	0.485474	1948.84	1765.39	4246	4865.14	4997.69	4396.4	4925.84	4666.42	3972.05
ENSMUSG00000048355	Arxes1	protein_coding	0.939528	0.590779	0.178557	155.678	62.6371	2459.59	2057.46	2256.97	1755.58	2029.78	2069.84	2170.72
ENSMUSG00000023074	Mospd1	protein_coding	0.939557	0.73226	0.34747	170.388	113.437	2357.01	2434.9	2086.84	2210.52	2118.14	2111.55	2248.59
ENSMUSG00000042305	Tmem183a	protein_coding	0.939626	0.78178	0.420541	286.315	218.644	2822.06	2215.18	2489.76	2414.25	2477.14	2423.98	2287.53
ENSMUSG00000032224	Fam81a	protein_coding	0.939682	0.534728	0.136526	192.331	63.435	2645.59	2123.11	2213.65	2191.37	2026.85	2067.28	1677.89
ENSMUSG00000006418	Rnf114	protein_coding	0.939857	0.78178	0.420129	378.219	287.229	2407.19	3134.49	2437.69	2679.98	2331.04	2757.38	2300.71
ENSMUSG00000039470	Zdhhc2	protein_coding	0.939857	0.664538	0.253981	201.421	106.481	2187.5	2647.28	2215.76	2485.48	2154.34	1920.13	1907.28
ENSMUSG00000000278	Scpep1	protein_coding	0.939886	0.676444	0.264695	227.29	123.372	2396.45	2601.22	2234.55	2010.42	2417.84	1815.83	2368.88
ENSMUSG00000028552	Eps15	protein_coding	0.939892	0.823129	0.499602	1054.58	932.691	3156.38	3782.39	3941.83	3144.57	3652.57	3589.58	3516.12
ENSMUSG00000020758	Itgb4	protein_coding	0.939905	0.656983	0.24747	138.359	71.1792	2132.03	2484.03	2016.08	1958.13	2090.22	2125.6	2054.31
ENSMUSG00000022305	Lrp12	protein_coding	0.939967	0.752754	0.372867	224.361	156.769	2311.51	2182.59	2693.1	2352.91	2414.27	2210.56	2087.77
ENSMUSG00000028322	Exosc3	protein_coding	0.940192	0.728783	0.337349	174.469	113.111	2229.12	2423.74	2276.89	2242.35	1970.47	2319.02	2113.18
ENSMUSG00000001100	Poldip2	protein_coding	0.940233	0.802931	0.459231	382.808	309.131	2791.27	2706.56	2576.42	2331.72	2458.23	2510.11	2921.78
ENSMUSG00000026743	Mllt10	protein_coding	0.940238	0.72289	0.328437	284.554	180.637	2938.56	2005.41	2479.83	2273.06	2659.53	2168.24	2123.47
ENSMUSG00000024507	Hsd17b4	protein_coding	0.940263	0.823129	0.499437	1058.62	926.416	3349.65	4064.55	3488.94	3982.68	3167.62	3114.59	3577.33
ENSMUSG00000021147	Wdr37	protein_coding	0.940288	0.787562	0.428913	245.031	188.35	2521.98	2440.45	2394.2	2275.58	2489.05	2146.13	2424.5
ENSMUSG00000061979	Rcc1l	protein_coding	0.940315	0.564112	0.157429	207.172	74.9709	2229.12	2128.27	2704.84	1677.89	2090.22	2304.26	1987.68
ENSMUSG00000003970	Rpl8	protein_coding	0.940326	0.815967	0.484021	1876.54	1702.26	5021.1	4530.66	4309.88	4676.54	3910.44	4704.48	4377.15
ENSMUSG00000052713	Zfp608	protein_coding	0.940419	0.77313	0.404307	316.951	233.699	2143.49	2508.86	2988.1	2385.1	2582.78	2294.92	2447.82
ENSMUSG00000034839	Larp6	protein_coding	0.940457	0.65188	0.242883	154.511	77.8105	2587.71	2117.91	2001.18	2077.24	1949.71	2004.65	2245.12
ENSMUSG00000044224	Dnajc21	protein_coding	0.940491	0.719043	0.323683	291.549	182.83	1875.83	2725.43	2802.25	2265.48	2342.49	2420.62	2287.53
ENSMUSG00000001910	Nacc1	protein_coding	0.940584	0.639262	0.224507	177.782	84.313	2656.6	2274.69	1851.11	2273.06	2060.87	1944.96	2067.95
ENSMUSG00000054199	Gon4l	protein_coding	0.940606	0.668096	0.256701	174.918	91.9595	2516.06	1975.15	2367.37	2073.93	2135.28	2307.97	1882.43
ENSMUSG00000040809	Chil3	protein_coding	0.940613	8.27495e-05	4.01645e-07	143.918	0	1811.78	2591.2	2140.43	1677.89	1677.89	1677.89	1677.89
ENSMUSG00000084349	Rpl3-ps1	processed_pseudogene	0.940633	0.778563	0.413685	238.302	178.383	2482.03	2393.51	2444.52	2341.19	2338.69	2489.45	2070.18
ENSMUSG00000039219	Arid4b	protein_coding	0.940678	0.823698	0.502258	907.837	804.906	3698.18	3222.14	3409.9	3269.23	3614.97	3331.48	3005.26
ENSMUSG00000043987	Cep164	protein_coding	0.94068	0.492303	0.113004	161.653	45.3107	2413.59	2391.6	1985.74	1677.89	2092.81	1927.43	2047.36
ENSMUSG00000027394	Ttl	protein_coding	0.940735	0.773531	0.406839	296.149	218.655	2765.32	2576.06	2254.96	2577.47	2437.31	2087.38	2450.71
ENSMUSG00000039046	Usp6nl	protein_coding	0.940747	0.778563	0.413763	238.416	178.03	2521.98	2507.1	2278.85	2180.21	2372.46	2519.55	2170.72
ENSMUSG00000040824	Snrpd2	protein_coding	0.940772	0.823472	0.50007	1131.78	983.147	3750.59	3167.07	4241.76	3993.82	3024.95	3668.43	3449.25
ENSMUSG00000023050	Map3k12	protein_coding	0.940802	0.60013	0.186917	219.636	89.9198	2229.12	2287.4	2655.97	1677.89	2159.02	2062.14	2326.58
ENSMUSG00000058443	Rpl10-ps3	protein_coding	0.940866	0.823698	0.503063	587.212	504.739	3167.09	2637.51	3183.78	2687.51	3014.26	2864.56	2960.41
ENSMUSG00000004894	Hapln2	protein_coding	0.940878	0.619899	0.205393	183.514	80.9792	2273.63	2427.47	2288.64	2278.09	2137.69	1732.9	2042.67
ENSMUSG00000032239	Rp9	protein_coding	0.940895	0.812445	0.479276	534.779	444.258	3345.24	2617.8	2778.27	2804.57	2906.66	2491.05	2936.61
ENSMUSG00000042185	Nfrkb	protein_coding	0.940909	0.64447	0.233349	135.36	65.8661	2099.44	2471.45	2047.24	2160.27	2017.95	1908.84	2058.9
ENSMUSG00000020523	Fam114a2	protein_coding	0.940929	0.807697	0.468483	390.875	319.512	2840.7	2508.86	2755.48	2890.59	2361.32	2528.93	2526.6
ENSMUSG00000042207	Kdm5b	protein_coding	0.941049	0.797013	0.449155	428.483	338.749	3046.01	2381.98	2820.43	2429.67	2721.55	2910.7	2365.8
ENSMUSG00000058056	Palld	protein_coding	0.941126	0.750565	0.367585	211.497	144.256	2484.05	2135.94	2507.8	2010.42	2249.2	2413.88	2265.72
ENSMUSG00000025323	Sp4	protein_coding	0.941238	0.772181	0.399711	281.857	205.086	2647.43	2466.03	2441.11	2460	2055.36	2666.83	2227.59
ENSMUSG00000055296	Tmem245	protein_coding	0.941258	0.801748	0.457656	275.492	220.649	2529.85	2564.2	2430.83	2618.75	2317.53	2277.89	2385.67
ENSMUSG00000055436	Srsf11	protein_coding	0.941343	0.825463	0.506896	1154.23	1015.74	4116.27	3145.38	3982.43	3939.39	3425.97	3702.57	3256.99
ENSMUSG00000083306	Gm13868	processed_pseudogene	0.941386	0.0420134	0.00142937	134.651	3.73979	2417.84	2281.07	1860.96	1722.32	1831.86	1716.61	1677.89
ENSMUSG00000036915	Kirrel2	protein_coding	0.941492	0.69834	0.296052	180.614	104.715	2203.36	2368.39	2395.97	2017.91	2399.89	2193.91	1886.13
ENSMUSG00000042428	Mgat3	protein_coding	0.941563	0.726542	0.335477	164.666	104.79	2154.75	2412.49	2292.52	2183.01	2120.62	1968.07	2297.43
ENSMUSG00000020220	Vps13d	protein_coding	0.941588	0.805055	0.462607	314.971	253.469	2400.76	2552.25	2765.48	2398.64	2696.05	2423.98	2331.36
ENSMUSG00000029147	Ppm1g	protein_coding	0.941659	0.81821	0.491963	495.676	418.698	2998.34	2614.5	2981.52	2938.58	2466.86	2726.67	2844.12
ENSMUSG00000022201	Zfr	protein_coding	0.941663	0.817167	0.487935	1257.7	1147.74	3907.07	3833.08	3928.63	3775.44	3990.51	3690.48	3550.75
ENSMUSG00000015846	Rxra	protein_coding	0.941668	0.735335	0.349616	151.852	99.6567	2323.07	2248.73	2217.87	2247.54	2032.69	2187.57	2067.95
ENSMUSG00000038646	Ramac	protein_coding	0.941684	0.73113	0.345117	229.167	148.644	2874.26	2208.31	2033.33	2130.76	2281.96	2309.82	2294.14
ENSMUSG00000039202	Abhd2	protein_coding	0.941753	0.787403	0.427798	374.956	284.205	2733.79	3023.82	2185.65	2280.59	2557.01	2511.68	2718.79
ENSMUSG00000034648	Lrrn1	protein_coding	0.941786	0.786852	0.427045	275.038	215.14	2545.48	2579.44	2394.2	2508.46	2245.02	2533.61	2267.41
ENSMUSG00000028124	Gclm	protein_coding	0.94185	0.82916	0.512061	805.018	708.893	3241.31	3678.76	2985.47	3447.93	3052.88	3038.78	3164.2
ENSMUSG00000037075	Rnf139	protein_coding	0.941864	0.790096	0.437095	368.352	283.039	3144.1	2219.73	2533.67	2394.14	2611.34	2513.26	2564.55
ENSMUSG00000036943	Rab8b	protein_coding	0.941869	0.745592	0.360501	209.649	140.4	2411.46	2635.87	2019	2293	2332.96	2116.27	2195.07
ENSMUSG00000037395	Rcor3	protein_coding	0.941883	0.682909	0.271716	201.058	108.294	2512.09	2521.13	1972.94	1935.86	2108.14	1989.81	2484.92
ENSMUSG00000032637	Atxn2l	protein_coding	0.941895	0.733173	0.348372	372.177	242.76	2958.07	1975.15	2904.13	2053.65	2540.69	2692.68	2418.6
ENSMUSG00000042595	Fam199x	protein_coding	0.941933	0.673769	0.262897	140.481	73.9054	2244.2	2410.6	2013.14	1987.14	1942.51	2123.28	2185.8
ENSMUSG00000044700	Tmem201	protein_coding	0.941952	0.750787	0.368976	214.744	146.116	2758.35	2177.82	2156.59	2275.58	2385.34	2141.62	2183.93
ENSMUSG00000029587	Zfp12	protein_coding	0.94201	0.762342	0.385309	222.986	156.831	2168.57	2393.51	2628.81	2451.4	2366.9	2097.17	2137.59
ENSMUSG00000049932	H2ax	protein_coding	0.942021	0.6974	0.294348	208.878	120.078	2438.87	2606.21	2021.9	2273.06	2137.69	1876.18	2375.01
[truncated: 5,865 more rows]
