# Supplementary material for: Astrocytic β-catenin signaling via TCF7L2 regulates synapse development and social behavior
Source: Mol Psychiatry. 2023 Oct 5;29(1):57–73. doi: 10.1038/s41380-023-02281-y (PMC11078762; doi:10.1038/s41380-023-02281-y)
Supplement: Supplementary file 2 — List of primers - RT-PCR [file 41380_2023_2281_MOESM2_ESM.xlsx]

## Sheet: Sheet1
GENE	Forward	Reverse
Tcf7l2	GGTGGCCGAATGCACATTGAAAGA	TTTGCCTGTTCTTCCCTGGACA
Gapdh	ACCCAGAAGACTGTGGATGG	CACATTGGGGGTAGGAACAC
Axin2	AAGCCCGCCACCAAGACCTA	TTTCCTCCATCACTGCCTGGA
